# Supplementary material for: TERT Promoter Mutations and Their Impact on Gene Expression Profile in Papillary Thyroid Carcinoma
Source: Cancers (Basel). 2020 Jun 17;12(6):1597. doi: 10.3390/cancers12061597 (PMC7352936; doi:10.3390/cancers12061597)
Supplement: Supplementary file 1 [file cancers-12-01597-s001.zip › Table S1.xlsx]

## Sheet: M vs NM-PTC
Comparison between samples with mutation (M) and samples without mutation (NM).
Probe ID	Gene symbol	Entrez id	Gene name	P value	FDR-adjusted p-value	Mean expression in M	Mean expression in NM	Signal log ratio	Fold change
64409_at	GALNT17	64409	polypeptide N-acetylgalactosaminyltransferase 17	4.22496e-11	5.51855e-07	4.77202	6.0835	-1.31147	0.402909
81607_at	NECTIN4	81607	nectin cell adhesion molecule 4	5.32524e-11	5.51855e-07	6.09912	5.04301	1.05612	2.07933
83892_at	KCTD10	83892	potassium channel tetramerization domain containing 10	1.18926e-10	6.60437e-07	7.54831	8.03135	-0.483046	0.715465
288_at	ANK3	288	ankyrin 3	1.27461e-10	6.60437e-07	7.27975	8.34849	-1.06874	0.476736
3131_at	HLF	3131	HLF transcription factor, PAR bZIP family member	1.61941e-10	6.71279e-07	5.80387	7.55209	-1.74822	0.297669
64757_at	MARC1	64757	mitochondrial amidoxime reducing component 1	3.39303e-10	1.04597e-06	6.85971	8.1425	-1.28279	0.411001
7881_at	KCNAB1	7881	potassium voltage-gated channel subfamily A member regulatory beta subunit 1	3.53265e-10	1.04597e-06	5.41346	7.45844	-2.04499	0.242325
81501_at	DCSTAMP	81501	dendrocyte expressed seven transmembrane protein	4.91133e-10	1.2724e-06	9.08018	4.80222	4.27796	19.3996
79633_at	FAT4	79633	FAT atypical cadherin 4	6.58911e-10	1.5174e-06	6.77529	7.69506	-0.919765	0.528595
23382_at	AHCYL2	23382	adenosylhomocysteinase like 2	1.07977e-09	2.20329e-06	8.47626	9.12344	-0.647182	0.638526
5592_at	PRKG1	5592	protein kinase cGMP-dependent 1	1.16936e-09	2.20329e-06	5.54544	7.01504	-1.4696	0.361082
27445_at	PCLO	27445	piccolo presynaptic cytomatrix protein	1.57514e-09	2.72052e-06	4.96243	5.6656	-0.703161	0.614225
23007_at	PLCH1	23007	phospholipase C eta 1	2.05255e-09	3.27239e-06	4.75216	5.98543	-1.23328	0.425349
50937_at	CDON	50937	cell adhesion associated, oncogene regulated	2.56385e-09	3.79559e-06	6.5535	8.11654	-1.56304	0.338438
5783_at	PTPN13	5783	protein tyrosine phosphatase non-receptor type 13	5.77642e-09	7.25203e-06	8.28242	9.0029	-0.72048	0.606896
3667_at	IRS1	3667	insulin receptor substrate 1	5.83551e-09	7.25203e-06	6.62597	7.81552	-1.18954	0.438442
10404_at	CPQ	10404	carboxypeptidase Q	5.9483e-09	7.25203e-06	9.2554	10.1863	-0.930896	0.524532
367_at	AR	367	androgen receptor	7.71733e-09	8.88607e-06	5.07856	5.93491	-0.856351	0.552348
3081_at	HGD	3081	homogentisate 1,2-dioxygenase	1.05065e-08	1.11168e-05	5.3372	7.40656	-2.06936	0.238265
3708_at	ITPR1	3708	inositol 1,4,5-trisphosphate receptor type 1	1.07274e-08	1.11168e-05	6.07121	7.69273	-1.62152	0.324993
4582_at	MUC1	4582	mucin 1, cell surface associated	1.34114e-08	1.32364e-05	9.05926	7.0395	2.01976	4.05517
2273_at	FHL1	2273	four and a half LIM domains 1	1.61127e-08	1.49434e-05	8.10362	9.8311	-1.72747	0.30198
6712_at	SPTBN2	6712	spectrin beta, non-erythrocytic 2	1.71026e-08	1.49434e-05	5.90163	5.23675	0.664875	1.58543
81839_at	VANGL1	81839	VANGL planar cell polarity protein 1	1.76778e-08	1.49434e-05	5.57355	6.04144	-0.467886	0.723023
25945_at	NECTIN3	25945	nectin cell adhesion molecule 3	1.8025e-08	1.49434e-05	7.0287	8.33636	-1.30766	0.403975
346389_at	MACC1	346389	MET transcriptional regulator MACC1	1.97329e-08	1.57301e-05	7.43621	6.05882	1.3774	2.59799
5602_at	MAPK10	5602	mitogen-activated protein kinase 10	2.16592e-08	1.62651e-05	6.93394	7.76549	-0.831547	0.561926
7422_at	VEGFA	7422	vascular endothelial growth factor A	2.20511e-08	1.62651e-05	9.37917	10.2757	-0.89649	0.537192
7802_at	DNALI1	7802	dynein axonemal light intermediate chain 1	2.33446e-08	1.62651e-05	6.75632	8.03952	-1.2832	0.410884
55789_at	DEPDC1B	55789	DEP domain containing 1B	2.35431e-08	1.62651e-05	5.66521	4.32834	1.33686	2.52601
53905_at	DUOX1	53905	dual oxidase 1	2.71953e-08	1.81822e-05	7.98129	9.02796	-1.04667	0.484084
54947_at	LPCAT2	54947	lysophosphatidylcholine acyltransferase 2	2.86752e-08	1.82631e-05	9.85726	10.6512	-0.793968	0.576756
164656_at	TMPRSS6	164656	transmembrane serine protease 6	2.93529e-08	1.82631e-05	6.23629	4.98417	1.25211	2.3819
6567_at	SLC16A2	6567	solute carrier family 16 member 2	2.99597e-08	1.82631e-05	6.98069	8.03488	-1.05419	0.481568
55793_at	MINDY1	55793	MINDY lysine 48 deubiquitinase 1	3.23857e-08	1.90167e-05	7.53541	8.24689	-0.711479	0.610694
55568_at	GALNT10	55568	polypeptide N-acetylgalactosaminyltransferase 10	3.3215e-08	1.90167e-05	7.53359	8.46668	-0.933092	0.523735
339855_at	KY	339855	kyphoscoliosis peptidase	3.39485e-08	1.90167e-05	5.26827	6.45095	-1.18267	0.440534
9254_at	CACNA2D2	9254	calcium voltage-gated channel auxiliary subunit alpha2delta 2	3.76587e-08	2.05399e-05	5.5606	6.40827	-0.847673	0.55568
23266_at	ADGRL2	23266	adhesion G protein-coupled receptor L2	4.10983e-08	2.18411e-05	8.17592	9.28677	-1.11085	0.463021
2321_at	FLT1	2321	fms related tyrosine kinase 1	4.29959e-08	2.22783e-05	7.21642	8.33322	-1.1168	0.461114
83439_at	TCF7L1	83439	transcription factor 7 like 1	4.42761e-08	2.23821e-05	6.36914	7.48385	-1.11471	0.461783
22998_at	LIMCH1	22998	LIM and calponin homology domains 1	5.04732e-08	2.49073e-05	7.0556	7.71353	-0.657932	0.633786
83604_at	TMEM47	83604	transmembrane protein 47	5.23041e-08	2.52106e-05	8.70678	9.82302	-1.11624	0.461296
169792_at	GLIS3	169792	GLIS family zinc finger 3	5.46955e-08	2.57641e-05	7.87794	8.47838	-0.600444	0.659551
284_at	ANGPT1	284	angiopoietin 1	5.85547e-08	2.68364e-05	4.61685	5.47153	-0.854678	0.552989
5063_at	PAK3	5063	p21 (RAC1) activated kinase 3	5.95617e-08	2.68364e-05	5.14919	6.36321	-1.21402	0.431066
200197_at	TMEM51-AS1	200197	TMEM51 antisense RNA 1	6.30563e-08	2.75196e-05	4.5608	4.25481	0.30599	1.23627
116441_at	TM4SF18	116441	transmembrane 4 L six family member 18	6.37334e-08	2.75196e-05	6.69138	7.78986	-1.09849	0.467006
9825_at	SPATA2	9825	spermatogenesis associated 2	6.70437e-08	2.83581e-05	5.75907	6.14711	-0.388046	0.764164
405753_at	DUOXA2	405753	dual oxidase maturation factor 2	7.0988e-08	2.94259e-05	6.57474	8.3358	-1.76105	0.295032
8850_at	KAT2B	8850	lysine acetyltransferase 2B	7.92608e-08	3.2211e-05	8.1413	8.69846	-0.55716	0.679639
80326_at	WNT10A	80326	Wnt family member 10A	9.89013e-08	3.87602e-05	6.8634	6.27456	0.588838	1.50403
140883_at	ZNF280B	140883	zinc finger protein 280B	1.00057e-07	3.87602e-05	6.00311	6.59784	-0.594727	0.66217
94120_at	SYTL3	94120	synaptotagmin like 3	1.00987e-07	3.87602e-05	5.90574	6.65109	-0.745352	0.596522
22996_at	TTC39A	22996	tetratricopeptide repeat domain 39A	1.12224e-07	4.22901e-05	7.31695	6.42213	0.894826	1.85939
4036_at	LRP2	4036	LDL receptor related protein 2	1.16205e-07	4.30084e-05	7.1706	9.27571	-2.10511	0.232434
79602_at	ADIPOR2	79602	adiponectin receptor 2	1.31089e-07	4.76659e-05	7.04601	7.59496	-0.548949	0.683518
6586_at	SLIT3	6586	slit guidance ligand 3	1.39425e-07	4.98226e-05	8.48374	9.5709	-1.08716	0.470687
23171_at	GPD1L	23171	glycerol-3-phosphate dehydrogenase 1 like	1.44702e-07	5.08321e-05	6.53141	7.31928	-0.787868	0.579199
284340_at	CXCL17	284340	C-X-C motif chemokine ligand 17	1.48349e-07	5.12445e-05	7.35891	5.91834	1.44057	2.71429
22929_at	SEPHS1	22929	selenophosphate synthetase 1	1.90182e-07	6.46181e-05	8.24225	8.66934	-0.42709	0.74376
115111_at	SLC26A7	115111	solute carrier family 26 member 7	2.04226e-07	6.78628e-05	7.32635	9.95158	-2.62523	0.162079
203190_at	LGI3	203190	leucine rich repeat LGI family member 3	2.06313e-07	6.78628e-05	6.27336	7.32004	-1.04667	0.484083
55084_at	SOBP	55084	sine oculis binding protein homolog	2.09554e-07	6.78628e-05	6.40509	7.00136	-0.596272	0.661461
6574_at	SLC20A1	6574	solute carrier family 20 member 1	2.42374e-07	7.72836e-05	7.87022	6.93627	0.933949	1.9105
1824_at	DSC2	1824	desmocollin 2	2.49352e-07	7.8304e-05	7.79652	6.68723	1.10929	2.1574
22941_at	SHANK2	22941	SH3 and multiple ankyrin repeat domains 2	2.63848e-07	8.16197e-05	6.0473	7.0105	-0.963194	0.51292
1741_at	DLG3	1741	discs large MAGUK scaffold protein 3	2.74719e-07	8.20136e-05	5.50011	5.99408	-0.493973	0.710067
5143_at	PDE4C	5143	phosphodiesterase 4C	2.76162e-07	8.20136e-05	6.05392	5.66755	0.386364	1.3071
5178_at	PEG3	5178	paternally expressed 3	2.76993e-07	8.20136e-05	4.57264	5.63825	-1.06561	0.477771
9609_at	RAB36	9609	RAB36, member RAS oncogene family	2.9464e-07	8.60099e-05	7.02727	7.61195	-0.584682	0.666796
9068_at	ANGPTL1	9068	angiopoietin like 1	3.01863e-07	8.68946e-05	6.11983	7.64084	-1.52101	0.348443
124936_at	CYB5D2	124936	cytochrome b5 domain containing 2	3.11234e-07	8.81763e-05	7.12298	7.65156	-0.528577	0.693238
29785_at	CYP2S1	29785	cytochrome P450 family 2 subfamily S member 1	3.14824e-07	8.81763e-05	7.4929	6.51187	0.981024	1.97387
90952_at	ESAM	90952	endothelial cell adhesion molecule	3.19614e-07	8.83241e-05	7.88221	8.73466	-0.852447	0.553845
9508_at	ADAMTS3	9508	ADAM metallopeptidase with thrombospondin type 1 motif 3	3.28175e-07	8.94527e-05	4.48656	4.9678	-0.481244	0.71636
3557_at	IL1RN	3557	interleukin 1 receptor antagonist	3.32329e-07	8.94527e-05	6.32188	5.03764	1.28424	2.43553
83478_at	ARHGAP24	83478	Rho GTPase activating protein 24	3.6047e-07	9.57832e-05	5.66995	6.7532	-1.08325	0.471965
10402_at	ST3GAL6	10402	ST3 beta-galactoside alpha-2,3-sialyltransferase 6	3.75519e-07	9.85192e-05	5.84895	6.94362	-1.09467	0.468243
6482_at	ST3GAL1	6482	ST3 beta-galactoside alpha-2,3-sialyltransferase 1	3.81049e-07	9.87202e-05	9.19265	9.93574	-0.743097	0.597455
79087_at	ALG12	79087	ALG12 alpha-1,6-mannosyltransferase	4.23107e-07	0.000108263	7.24333	7.66062	-0.417287	0.748831
22822_at	PHLDA1	22822	pleckstrin homology like domain family A member 1	4.50782e-07	0.000113938	7.60467	8.50516	-0.900496	0.535702
10144_at	FAM13A	10144	family with sequence similarity 13 member A	4.65269e-07	0.000116183	7.39589	8.02221	-0.626321	0.647827
10568_at	SLC34A2	10568	solute carrier family 34 member 2	4.7471e-07	0.000117129	12.0806	9.78033	2.30024	4.92539
79703_at	C11orf80	79703	chromosome 11 open reading frame 80	4.98251e-07	0.000121491	7.26371	6.57962	0.684089	1.60669
153562_at	MARVELD2	153562	MARVEL domain containing 2	5.38347e-07	0.000128675	7.38063	8.13303	-0.752403	0.593614
8436_at	CAVIN2	8436	caveolae associated protein 2	5.4013e-07	0.000128675	6.13054	7.19981	-1.06927	0.47656
22795_at	NID2	22795	nidogen 2	5.50698e-07	0.000129702	9.1161	9.82693	-0.710823	0.610972
3898_at	LAD1	3898	ladinin 1	5.95695e-07	0.000138723	6.82086	5.85674	0.964115	1.95087
9630_at	GNA14	9630	G protein subunit alpha 14	6.20338e-07	0.000142857	5.35459	6.7606	-1.40601	0.377354
6383_at	SDC2	6383	syndecan 2	6.36665e-07	0.000145006	9.33521	10.1043	-0.769084	0.58679
79872_at	CBLL1	79872	Cbl proto-oncogene like 1	6.58398e-07	0.000148326	8.51237	8.95906	-0.446689	0.733725
5447_at	POR	5447	cytochrome p450 oxidoreductase	6.77235e-07	0.000149775	8.92443	9.49885	-0.57442	0.671556
646309_at	NAMPTP1	646309	nicotinamide phosphoribosyltransferase pseudogene 1	6.79284e-07	0.000149775	9.15261	8.3067	0.845902	1.79739
166336_at	PRICKLE2	166336	prickle planar cell polarity protein 2	6.86581e-07	0.00014979	6.70341	7.47787	-0.774466	0.584605
6594_at	SMARCA1	6594	SWI/SNF related, matrix associated, actin dependent regulator of chromatin, subfamily a, member 1	7.21298e-07	0.00015261	7.71111	8.35522	-0.644108	0.639888
90332_at	EXOC3L2	90332	exocyst complex component 3 like 2	7.23548e-07	0.00015261	7.23844	7.91053	-0.672091	0.627596
105374985_at	LOC105374985	105374985	uncharacterized LOC105374985	7.25272e-07	0.00015261	6.57404	7.86302	-1.28898	0.409241
57514_at	ARHGAP31	57514	Rho GTPase activating protein 31	7.2896e-07	0.00015261	8.13539	8.65903	-0.523636	0.695616
126731_at	CCSAP	126731	centriole, cilia and spindle associated protein	7.62618e-07	0.00015806	4.99349	4.70032	0.293168	1.22533
644414_at	DEFB131A	644414	defensin beta 131A	7.76572e-07	0.000159359	3.34574	4.56502	-1.21927	0.429499
284656_at	EPHA10	284656	EPH receptor A10	7.86063e-07	0.000159725	5.16207	4.8075	0.354569	1.2786
201595_at	STT3B	201595	STT3 oligosaccharyltransferase complex catalytic subunit B	8.14223e-07	0.000163841	9.43677	9.73752	-0.30075	0.81183
9980_at	DOP1B	9980	DOP1 leucine zipper like protein B	8.26725e-07	0.000164757	7.09804	6.58148	0.516561	1.43054
4494_at	MT1F	4494	metallothionein 1F	8.94024e-07	0.000175327	10.1909	11.5112	-1.32033	0.400443
9882_at	TBC1D4	9882	TBC1 domain family member 4	8.96683e-07	0.000175327	7.09027	7.95584	-0.865577	0.548827
79968_at	WDR76	79968	WD repeat domain 76	9.38035e-07	0.000180242	6.11668	5.41951	0.697169	1.62132
8767_at	RIPK2	8767	receptor interacting serine/threonine kinase 2	9.39215e-07	0.000180242	7.22425	6.76236	0.461886	1.37734
439921_at	MXRA7	439921	matrix remodeling associated 7	9.59886e-07	0.000181862	6.09291	6.74181	-0.648897	0.637768
347730_at	LRRTM1	347730	leucine rich repeat transmembrane neuronal 1	9.65205e-07	0.000181862	4.70065	6.07811	-1.37746	0.384895
9413_at	FAM189A2	9413	family with sequence similarity 189 member A2	9.87556e-07	0.000183053	7.93227	8.97367	-1.0414	0.485856
50506_at	DUOX2	50506	dual oxidase 2	9.9379e-07	0.000183053	9.01288	10.6079	-1.59505	0.331011
8309_at	ACOX2	8309	acyl-CoA oxidase 2	9.98023e-07	0.000183053	7.15041	7.63354	-0.48313	0.715424
11201_at	POLI	11201	DNA polymerase iota	1.04148e-06	0.000189349	7.86889	8.54482	-0.675924	0.625931
115677_at	NOSTRIN	115677	nitric oxide synthase trafficking	1.11287e-06	0.000198943	5.66319	6.83351	-1.17032	0.444323
63910_at	SLC17A9	63910	solute carrier family 17 member 9	1.13214e-06	0.000198943	6.29042	5.79513	0.495288	1.4096
25791_at	NGEF	25791	neuronal guanine nucleotide exchange factor	1.14384e-06	0.000198943	6.28593	5.50786	0.778066	1.71483
349152_at	DPY19L2P2	349152	DPY19L2 pseudogene 2	1.1591e-06	0.000198943	4.49632	5.41735	-0.921033	0.528131
64762_at	GAREM1	64762	GRB2 associated regulator of MAPK1 subtype 1	1.1609e-06	0.000198943	6.24507	7.12528	-0.880202	0.543291
6330_at	SCN4B	6330	sodium voltage-gated channel beta subunit 4	1.16419e-06	0.000198943	5.61667	6.18917	-0.572498	0.672452
80312_at	TET1	80312	tet methylcytosine dioxygenase 1	1.16813e-06	0.000198943	4.93309	5.62164	-0.688544	0.62048
83877_at	TM2D2	83877	TM2 domain containing 2	1.18056e-06	0.000198943	6.40042	6.85624	-0.455825	0.729093
223117_at	SEMA3D	223117	semaphorin 3D	1.18064e-06	0.000198943	4.63965	7.08818	-2.44853	0.183197
10272_at	FSTL3	10272	follistatin like 3	1.23175e-06	0.000205881	7.79951	7.13235	0.667164	1.58795
9388_at	LIPG	9388	lipase G, endothelial type	1.3272e-06	0.000217548	8.66928	10.1506	-1.48132	0.358161
169200_at	TMEM64	169200	transmembrane protein 64	1.32798e-06	0.000217548	8.23073	8.74072	-0.509994	0.702225
79781_at	IQCA1	79781	IQ motif containing with AAA domain 1	1.33304e-06	0.000217548	7.44193	8.12363	-0.6817	0.62343
50945_at	TBX22	50945	T-box 22	1.37001e-06	0.000221835	4.12369	5.58305	-1.45936	0.363654
84978_at	FRMD5	84978	FERM domain containing 5	1.50604e-06	0.000241971	6.58425	5.23361	1.35064	2.55025
9699_at	RIMS2	9699	regulating synaptic membrane exocytosis 2	1.54958e-06	0.000247051	5.89905	5.02013	0.878922	1.839
100506055_at	LOC100506055	100506055	matrix remodelling associated 7 pseudogene	1.56784e-06	0.000248054	10.8636	11.4653	-0.601611	0.659018
63979_at	FIGNL1	63979	fidgetin like 1	1.62434e-06	0.000255046	4.4912	4.15517	0.33603	1.26228
3934_at	LCN2	3934	lipocalin 2	1.68367e-06	0.000262374	7.47363	5.58671	1.88692	3.69844
54558_at	SPATA6	54558	spermatogenesis associated 6	1.7359e-06	0.000268494	7.53591	8.05153	-0.515629	0.699488
5172_at	SLC26A4	5172	solute carrier family 26 member 4	1.75148e-06	0.000268897	7.26252	9.30522	-2.0427	0.242709
6786_at	STIM1	6786	stromal interaction molecule 1	1.79169e-06	0.000273049	8.0647	8.55298	-0.488272	0.712878
84952_at	CGNL1	84952	cingulin like 1	1.83091e-06	0.000276988	6.07889	7.25023	-1.17135	0.444007
5257_at	PHKB	5257	phosphorylase kinase regulatory subunit beta	1.86595e-06	0.000279628	8.30833	8.75984	-0.451513	0.731275
3918_at	LAMC2	3918	laminin subunit gamma 2	1.87534e-06	0.000279628	8.64861	7.7757	0.872915	1.83136
8613_at	PLPP3	8613	phospholipid phosphatase 3	1.93257e-06	0.000286103	11.3241	12.1221	-0.797962	0.575161
171423_at	PDIA3P1	171423	protein disulfide isomerase family A member 3 pseudogene 1	1.98342e-06	0.00028913	10.2207	10.6969	-0.476193	0.718872
64901_at	RANBP17	64901	RAN binding protein 17	1.99394e-06	0.00028913	5.58071	6.5908	-1.01009	0.496515
3673_at	ITGA2	3673	integrin subunit alpha 2	1.99486e-06	0.00028913	8.77333	7.0763	1.69703	3.24232
10810_at	WASF3	10810	WASP family member 3	2.06446e-06	0.000296033	6.62739	7.51686	-0.88947	0.539813
10797_at	MTHFD2	10797	methylenetetrahydrofolate dehydrogenase (NADP+ dependent) 2, methenyltetrahydrofolate cyclohydrolase	2.07106e-06	0.000296033	6.78792	5.89935	0.888575	1.85135
4067_at	LYN	4067	LYN proto-oncogene, Src family tyrosine kinase	2.1226e-06	0.000301323	8.87388	8.07341	0.800469	1.74167
113419_at	TEX261	113419	testis expressed 261	2.18316e-06	0.000306206	8.62321	8.99623	-0.373021	0.772164
151742_at	PPM1L	151742	protein phosphatase, Mg2+/Mn2+ dependent 1L	2.18655e-06	0.000306206	6.02717	6.95634	-0.929167	0.525162
23301_at	EHBP1	23301	EH domain binding protein 1	2.2025e-06	0.000306271	7.78264	7.2071	0.575549	1.49024
3590_at	IL11RA	3590	interleukin 11 receptor subunit alpha	2.21657e-06	0.000306271	6.62752	7.18504	-0.55752	0.679469
8470_at	SORBS2	8470	sorbin and SH3 domain containing 2	2.29015e-06	0.000314342	7.65543	8.86418	-1.20875	0.432643
9601_at	PDIA4	9601	protein disulfide isomerase family A member 4	2.32527e-06	0.000315819	9.57589	9.97965	-0.403758	0.755887
222166_at	MTURN	222166	maturin, neural progenitor differentiation regulator homolog	2.33138e-06	0.000315819	6.24567	6.83996	-0.594286	0.662372
4649_at	MYO9A	4649	myosin IXA	2.35007e-06	0.000316283	7.45017	7.95015	-0.499983	0.707115
10331_at	B3GNT3	10331	UDP-GlcNAc:betaGal beta-1,3-N-acetylglucosaminyltransferase 3	2.40814e-06	0.000322007	7.43562	6.1876	1.24801	2.37514
2324_at	FLT4	2324	fms related tyrosine kinase 4	2.48647e-06	0.00033035	5.62729	6.12482	-0.497522	0.708322
3784_at	KCNQ1	3784	potassium voltage-gated channel subfamily Q member 1	2.51529e-06	0.00033205	7.69311	8.25106	-0.557955	0.679265
64077_at	LHPP	64077	phospholysine phosphohistidine inorganic pyrophosphate phosphatase	2.58339e-06	0.000338882	7.19211	7.74058	-0.548477	0.683742
64419_at	MTMR14	64419	myotubularin related protein 14	2.63968e-06	0.000344088	7.24606	6.93198	0.314073	1.24321
1104_at	RCC1	1104	regulator of chromosome condensation 1	2.76336e-06	0.000357769	6.15415	5.80915	0.344999	1.27015
202151_at	RANBP3L	202151	RAN binding protein 3 like	2.77916e-06	0.000357769	4.05881	5.00683	-0.948021	0.518343
3791_at	KDR	3791	kinase insert domain receptor	2.91737e-06	0.000373243	8.14964	9.0883	-0.938655	0.521719
9735_at	KNTC1	9735	kinetochore associated 1	2.94219e-06	0.000374109	5.66814	4.96151	0.706636	1.63199
4324_at	MMP15	4324	matrix metallopeptidase 15	2.97131e-06	0.000375508	6.88703	7.68608	-0.799049	0.574728
54853_at	WDR55	54853	WD repeat domain 55	3.01552e-06	0.000378785	6.60898	6.30426	0.304724	1.23518
2177_at	FANCD2	2177	FA complementation group D2	3.07376e-06	0.000383776	4.98324	4.46895	0.51429	1.42829
26011_at	TENM4	26011	teneurin transmembrane protein 4	3.15409e-06	0.000389858	6.3024	6.96906	-0.666659	0.629964
79660_at	PPP1R3B	79660	protein phosphatase 1 regulatory subunit 3B	3.16009e-06	0.000389858	6.49581	7.22981	-0.733994	0.601237
6616_at	SNAP25	6616	synaptosome associated protein 25	3.18221e-06	0.000390264	5.60698	4.89577	0.711211	1.63718
2051_at	EPHB6	2051	EPH receptor B6	3.2533e-06	0.000396635	6.41805	7.25468	-0.836636	0.559948
3280_at	HES1	3280	hes family bHLH transcription factor 1	3.29992e-06	0.000397744	8.01366	8.55825	-0.544585	0.685589
5031_at	P2RY6	5031	pyrimidinergic receptor P2Y6	3.30502e-06	0.000397744	6.18862	5.48918	0.699445	1.62388
8029_at	CUBN	8029	cubilin	3.32444e-06	0.000397744	6.47341	7.29621	-0.822796	0.565345
83483_at	PLVAP	83483	plasmalemma vesicle associated protein	3.33916e-06	0.000397744	9.06052	9.81651	-0.755998	0.592137
9424_at	KCNK6	9424	potassium two pore domain channel subfamily K member 6	3.36503e-06	0.000398535	6.25415	5.88821	0.365937	1.28872
9781_at	RNF144A	9781	ring finger protein 144A	3.4059e-06	0.000401083	6.5829	5.98358	0.59932	1.515
4495_at	MT1G	4495	metallothionein 1G	3.46699e-06	0.000405971	8.24314	10.663	-2.41982	0.186879
23150_at	FRMD4B	23150	FERM domain containing 4B	3.59848e-06	0.000419	8.33338	9.1947	-0.861314	0.550451
55092_at	TMEM51	55092	transmembrane protein 51	3.63086e-06	0.000420409	5.7035	5.28425	0.419242	1.33723
80310_at	PDGFD	80310	platelet derived growth factor D	3.72159e-06	0.000427496	6.32438	7.28972	-0.965335	0.51216
30849_at	PIK3R4	30849	phosphoinositide-3-kinase regulatory subunit 4	3.73332e-06	0.000427496	7.9419	8.23651	-0.294614	0.81529
84708_at	LNX1	84708	ligand of numb-protein X 1	3.77014e-06	0.000429341	6.34643	6.90562	-0.55919	0.678683
5356_at	PLRG1	5356	pleiotropic regulator 1	3.81935e-06	0.000432567	8.30811	7.76532	0.542793	1.45679
23051_at	ZHX3	23051	zinc fingers and homeoboxes 3	3.87548e-06	0.000436539	6.22735	6.6378	-0.410457	0.752385
10653_at	SPINT2	10653	serine peptidase inhibitor, Kunitz type 2	3.91951e-06	0.000437387	8.61688	9.18084	-0.563966	0.67644
6856_at	SYPL1	6856	synaptophysin like 1	3.92521e-06	0.000437387	8.71589	9.02988	-0.313993	0.804412
124637_at	CYB5D1	124637	cytochrome b5 domain containing 1	4.05914e-06	0.000449892	7.2414	7.7526	-0.511195	0.701641
1183_at	CLCN4	1183	chloride voltage-gated channel 4	4.10763e-06	0.000452845	5.30781	5.72534	-0.417524	0.748708
7290_at	HIRA	7290	histone cell cycle regulator	4.1885e-06	0.000459317	8.09059	8.73663	-0.646046	0.639029
79649_at	MAP7D3	79649	MAP7 domain containing 3	4.3061e-06	0.000464234	6.36853	6.84841	-0.479889	0.717033
92370_at	PXYLP1	92370	2-phosphoxylose phosphatase 1	4.31933e-06	0.000464234	5.77707	6.53558	-0.758512	0.591106
64798_at	DEPTOR	64798	DEP domain containing MTOR interacting protein	4.32164e-06	0.000464234	7.1333	8.34439	-1.21109	0.431942
6262_at	RYR2	6262	ryanodine receptor 2	4.34667e-06	0.000464234	4.37255	5.54435	-1.1718	0.443866
10771_at	ZMYND11	10771	zinc finger MYND-type containing 11	4.37398e-06	0.000464234	7.87934	8.24584	-0.366498	0.775663
51109_at	RDH11	51109	retinol dehydrogenase 11	4.37968e-06	0.000464234	7.56943	8.00583	-0.436396	0.738978
55147_at	RBM23	55147	RNA binding motif protein 23	4.40594e-06	0.000464234	8.62387	8.86393	-0.240056	0.846712
10451_at	VAV3	10451	vav guanine nucleotide exchange factor 3	4.41253e-06	0.000464234	6.2645	7.60211	-1.3376	0.395678
27303_at	RBMS3	27303	RNA binding motif single stranded interacting protein 3	4.59975e-06	0.000481487	8.44352	8.94481	-0.501287	0.706476
146556_at	C16orf89	146556	chromosome 16 open reading frame 89	4.64473e-06	0.000483752	8.83298	9.9914	-1.15842	0.448003
9806_at	SPOCK2	9806	SPARC (osteonectin), cwcv and kazal like domains proteoglycan 2	4.67788e-06	0.000484769	8.52947	7.39552	1.13395	2.19459
631_at	BFSP1	631	beaded filament structural protein 1	4.73671e-06	0.000488423	3.93437	4.25577	-0.321405	0.80029
79083_at	MLPH	79083	melanophilin	4.80063e-06	0.000492202	6.76232	5.90858	0.853734	1.80717
56121_at	PCDHB15	56121	protocadherin beta 15	4.82085e-06	0.000492202	4.67109	5.59848	-0.927383	0.525811
4828_at	NMB	4828	neuromedin B	4.84991e-06	0.000492741	6.43166	7.71102	-1.27936	0.41198
27112_at	FAM155B	27112	family with sequence similarity 155 member B	4.93405e-06	0.000498844	6.45548	7.40321	-0.947731	0.518447
4883_at	NPR3	4883	natriuretic peptide receptor 3	5.09807e-06	0.000512925	4.92458	6.38275	-1.45817	0.363955
26234_at	FBXL5	26234	F-box and leucine rich repeat protein 5	5.15869e-06	0.000513174	9.56016	9.89279	-0.332625	0.79409
10766_at	TOB2	10766	transducer of ERBB2, 2	5.19587e-06	0.000513174	8.78108	9.20478	-0.423703	0.745509
23149_at	FCHO1	23149	FCH domain only 1	5.20334e-06	0.000513174	5.35015	4.97942	0.370725	1.293
85460_at	ZNF518B	85460	zinc finger protein 518B	5.22697e-06	0.000513174	6.77604	7.42622	-0.650179	0.637201
29980_at	DONSON	29980	downstream neighbor of SON	5.23471e-06	0.000513174	6.64554	6.24298	0.402561	1.32185
947_at	CD34	947	CD34 molecule	5.27218e-06	0.000513174	8.84237	9.54903	-0.70666	0.612737
23231_at	SEL1L3	23231	SEL1L family member 3	5.27828e-06	0.000513174	6.80432	6.20988	0.594442	1.50989
23523_at	CABIN1	23523	calcineurin binding protein 1	5.32247e-06	0.000513174	7.63439	8.11311	-0.478722	0.717613
55304_at	SPTLC3	55304	serine palmitoyltransferase long chain base subunit 3	5.34302e-06	0.000513174	9.03703	9.56108	-0.524042	0.695421
84698_at	CAPS2	84698	calcyphosine 2	5.35774e-06	0.000513174	4.80348	5.42327	-0.619785	0.650768
3800_at	KIF5C	3800	kinesin family member 5C	5.38142e-06	0.000513174	4.44802	5.22007	-0.772049	0.585585
10486_at	CAP2	10486	cyclase associated actin cytoskeleton regulatory protein 2	5.42027e-06	0.000513174	6.88196	7.60167	-0.719709	0.60722
3880_at	KRT19	3880	keratin 19	5.42242e-06	0.000513174	9.18526	7.80081	1.38444	2.61071
151887_at	CCDC80	151887	coiled-coil domain containing 80	5.48727e-06	0.000515426	8.67865	9.86151	-1.18287	0.440475
27115_at	PDE7B	27115	phosphodiesterase 7B	5.49595e-06	0.000515426	6.25167	7.36603	-1.11436	0.461897
100132386_at	KRTAP4-9	100132386	keratin associated protein 4-9	5.74613e-06	0.000536461	7.9561	7.59721	0.358882	1.28243
4129_at	MAOB	4129	monoamine oxidase B	5.80695e-06	0.000539707	4.23859	4.95893	-0.720343	0.606953
25833_at	POU2F3	25833	POU class 2 homeobox 3	5.84093e-06	0.000540442	6.26958	5.70897	0.56061	1.47489
2166_at	FAAH	2166	fatty acid amide hydrolase	6.32204e-06	0.000578938	6.12041	6.69785	-0.577443	0.670151
11096_at	ADAMTS5	11096	ADAM metallopeptidase with thrombospondin type 1 motif 5	6.33686e-06	0.000578938	5.34721	6.34812	-1.00091	0.499684
8322_at	FZD4	8322	frizzled class receptor 4	6.34078e-06	0.000578938	6.92036	7.57726	-0.656902	0.634239
2498_at	FTH1P3	2498	ferritin heavy chain 1 pseudogene 3	6.49067e-06	0.000590024	6.87436	6.45834	0.416022	1.33424
90381_at	TICRR	90381	TOPBP1 interacting checkpoint and replication regulator	6.64856e-06	0.000600474	4.44938	4.14964	0.299737	1.23092
54538_at	ROBO4	54538	roundabout guidance receptor 4	6.68375e-06	0.000600474	6.23094	6.73641	-0.505469	0.704431
84953_at	MICALCL	84953	MICAL C-terminal like	6.74193e-06	0.000600474	5.5598	4.93045	0.629349	1.54687
80237_at	ELL3	80237	elongation factor for RNA polymerase II 3	6.74565e-06	0.000600474	4.78839	4.49678	0.291607	1.224
9104_at	RGN	9104	regucalcin	6.78279e-06	0.000600474	4.93604	5.67284	-0.7368	0.600069
29126_at	CD274	29126	CD274 molecule	6.81575e-06	0.000600474	5.73138	4.74537	0.986017	1.98071
196792_at	FAM24B	196792	family with sequence similarity 24 member B	6.84831e-06	0.000600474	4.37268	4.14675	0.225933	1.16953
284996_at	RNF149	284996	ring finger protein 149	6.85104e-06	0.000600474	7.51529	7.26319	0.252096	1.19094
6596_at	HLTF	6596	helicase like transcription factor	6.87554e-06	0.000600474	7.24541	7.80348	-0.558072	0.679209
23787_at	MTCH1	23787	mitochondrial carrier 1	6.89534e-06	0.000600474	8.75182	9.21825	-0.466428	0.723754
2499_at	FTH1P4	2499	ferritin heavy chain 1 pseudogene 4	6.95894e-06	0.000603477	5.50786	5.1395	0.36836	1.29088
4864_at	NPC1	4864	NPC intracellular cholesterol transporter 1	7.12988e-06	0.000615725	8.19915	7.47373	0.72542	1.65338
85028_at	SNHG12	85028	small nucleolar RNA host gene 12	7.2645e-06	0.000624747	6.84082	6.38293	0.457887	1.37353
1003_at	CDH5	1003	cadherin 5	7.38799e-06	0.000632365	7.62014	8.158	-0.537862	0.688791
51765_at	STK26	51765	serine/threonine kinase 26	7.4141e-06	0.000632365	6.26919	5.7077	0.56149	1.47579
51294_at	PCDH12	51294	protocadherin 12	7.47515e-06	0.000634959	5.69278	6.11674	-0.423968	0.745372
57535_at	KIAA1324	57535	KIAA1324	7.56203e-06	0.000639717	5.65784	7.25251	-1.59467	0.331099
5789_at	PTPRD	5789	protein tyrosine phosphatase receptor type D	7.64453e-06	0.000642956	5.47577	6.6962	-1.22043	0.429155
81849_at	ST6GALNAC5	81849	ST6 N-acetylgalactosaminide alpha-2,6-sialyltransferase 5	7.66237e-06	0.000642956	6.35745	5.11671	1.24074	2.3632
7780_at	SLC30A2	7780	solute carrier family 30 member 2	7.71857e-06	0.000645061	7.01909	5.95251	1.06658	2.09447
93035_at	PKHD1L1	93035	PKHD1 like 1	7.84847e-06	0.000653283	4.93701	7.61257	-2.67557	0.156522
8718_at	TNFRSF25	8718	TNF receptor superfamily member 25	7.92034e-06	0.000656628	6.95871	6.65371	0.305008	1.23543
7277_at	TUBA4A	7277	tubulin alpha 4a	7.96958e-06	0.000658078	8.44752	7.86809	0.57942	1.49425
165257_at	C1QL2	165257	complement C1q like 2	8.0883e-06	0.000665231	4.52486	3.80966	0.715199	1.64171
4680_at	CEACAM6	4680	carcinoembryonic antigen related cell adhesion molecule 6	8.24417e-06	0.00067537	5.52305	3.99326	1.52979	2.88745
80818_at	ZNF436	80818	zinc finger protein 436	8.32347e-06	0.000677577	7.63955	8.08821	-0.448663	0.732722
2066_at	ERBB4	2066	erb-b2 receptor tyrosine kinase 4	8.33649e-06	0.000677577	5.85252	7.03034	-1.17782	0.442018
1999_at	ELF3	1999	E74 like ETS transcription factor 3	8.57126e-06	0.000693937	7.24618	6.16811	1.07807	2.1112
2065_at	ERBB3	2065	erb-b2 receptor tyrosine kinase 3	8.9355e-06	0.000720612	7.08903	6.06134	1.0277	2.03877
4857_at	NOVA1	4857	NOVA alternative splicing regulator 1	9.31314e-06	0.000748156	4.24457	5.64071	-1.39614	0.379943
84624_at	FNDC1	84624	fibronectin type III domain containing 1	9.3582e-06	0.000748873	8.15057	9.23646	-1.0859	0.471099
1131_at	CHRM3	1131	cholinergic receptor muscarinic 3	9.43997e-06	0.000752511	4.08544	4.85344	-0.767997	0.587232
220929_at	ZNF438	220929	zinc finger protein 438	9.52944e-06	0.000755255	5.90467	6.23218	-0.327516	0.796907
51442_at	VGLL1	51442	vestigial like family member 1	9.54727e-06	0.000755255	5.70121	4.97881	0.722398	1.64992
55536_at	CDCA7L	55536	cell division cycle associated 7 like	9.69831e-06	0.000764286	6.65393	7.64594	-0.992008	0.502777
123228_at	SENP8	123228	SUMO peptidase family member, NEDD8 specific	9.78744e-06	0.000768388	6.76939	7.24249	-0.473107	0.720412
4651_at	MYO10	4651	myosin X	9.99816e-06	0.000776487	8.2058	8.84519	-0.639391	0.641984
22841_at	RAB11FIP2	22841	RAB11 family interacting protein 2	9.99817e-06	0.000776487	8.136	8.50184	-0.365841	0.776016
26986_at	PABPC1	26986	poly(A) binding protein cytoplasmic 1	1.0003e-05	0.000776487	9.90631	9.53282	0.37349	1.29548
2502_at	FTH1P10	2502	ferritin heavy chain 1 pseudogene 10	1.02458e-05	0.000791657	11.1186	10.6775	0.441073	1.35761
80243_at	PREX2	80243	phosphatidylinositol-3,4,5-trisphosphate dependent Rac exchange factor 2	1.02927e-05	0.000791657	6.31895	7.29308	-0.974135	0.509045
50861_at	STMN3	50861	stathmin 3	1.0313e-05	0.000791657	7.42182	7.88513	-0.463311	0.72532
9761_at	MLEC	9761	malectin	1.04041e-05	0.000795528	8.44638	8.92465	-0.478276	0.717835
3291_at	HSD11B2	3291	hydroxysteroid 11-beta dehydrogenase 2	1.04402e-05	0.000795528	5.3544	5.84982	-0.495421	0.709354
8800_at	PEX11A	8800	peroxisomal biogenesis factor 11 alpha	1.07282e-05	0.000814478	5.1624	5.65184	-0.489435	0.712304
8991_at	SELENBP1	8991	selenium binding protein 1	1.07935e-05	0.000816442	8.94083	9.63487	-0.694037	0.618122
2034_at	EPAS1	2034	endothelial PAS domain protein 1	1.09518e-05	0.000825407	9.68522	10.2417	-0.556519	0.679941
90627_at	STARD13	90627	StAR related lipid transfer domain containing 13	1.10547e-05	0.000829743	6.39073	7.13883	-0.748097	0.595389
151354_at	LRATD1	151354	LRAT domain containing 1	1.10894e-05	0.000829743	7.29471	6.65355	0.641159	1.55958
3995_at	FADS3	3995	fatty acid desaturase 3	1.18181e-05	0.000881083	7.33225	6.86923	0.463023	1.37843
150677_at	OTOS	150677	otospiralin	1.21346e-05	0.000899029	7.30004	8.13916	-0.839119	0.558985
85379_at	KIAA1671	85379	KIAA1671	1.21455e-05	0.000899029	7.66246	8.21596	-0.5535	0.681365
5349_at	FXYD3	5349	FXYD domain containing ion transport regulator 3	1.22719e-05	0.000905148	6.17826	5.48376	0.694493	1.61832
9844_at	ELMO1	9844	engulfment and cell motility 1	1.2318e-05	0.000905328	7.59726	8.72235	-1.12508	0.458475
145864_at	HAPLN3	145864	hyaluronan and proteoglycan link protein 3	1.25474e-05	0.000918932	6.43266	5.75816	0.674505	1.59605
6934_at	TCF7L2	6934	transcription factor 7 like 2	1.26415e-05	0.000919444	7.62541	8.12401	-0.498601	0.707793
3725_at	JUN	3725	Jun proto-oncogene, AP-1 transcription factor subunit	1.26431e-05	0.000919444	8.96466	9.97624	-1.01158	0.496002
1408_at	CRY2	1408	cryptochrome circadian regulator 2	1.28409e-05	0.00093056	7.36353	7.75521	-0.391675	0.762244
26012_at	NSMF	26012	NMDA receptor synaptonuclear signaling and neuronal migration factor	1.29585e-05	0.000935814	7.20551	7.67464	-0.469128	0.722401
8986_at	RPS6KA4	8986	ribosomal protein S6 kinase A4	1.30807e-05	0.000940449	6.12942	5.88826	0.241159	1.18194
64065_at	PERP	64065	p53 apoptosis effector related to PMP22	1.31135e-05	0.000940449	9.49157	8.74899	0.742581	1.67317
811_at	CALR	811	calreticulin	1.34705e-05	0.000962725	10.1098	10.489	-0.379144	0.768894
2146_at	EZH2	2146	enhancer of zeste 2 polycomb repressive complex 2 subunit	1.35793e-05	0.000967161	5.50451	4.85898	0.645531	1.56431
2239_at	GPC4	2239	glypican 4	1.36678e-05	0.00097013	5.88877	6.41341	-0.524641	0.695132
123775_at	C16orf46	123775	chromosome 16 open reading frame 46	1.38e-05	0.000976174	4.80312	5.21802	-0.414895	0.750074
9671_at	WSCD2	9671	WSC domain containing 2	1.38759e-05	0.000978206	4.83437	5.91211	-1.07774	0.473771
4013_at	VWA5A	4013	von Willebrand factor A domain containing 5A	1.40176e-05	0.000984844	6.99009	6.5864	0.403684	1.32288
92162_at	TMEM88	92162	transmembrane protein 88	1.40711e-05	0.00098526	6.66588	7.45155	-0.785671	0.580082
221477_at	C6orf89	221477	chromosome 6 open reading frame 89	1.44034e-05	0.00100445	7.98517	8.2398	-0.254624	0.838206
3267_at	AGFG1	3267	ArfGAP with FG repeats 1	1.4442e-05	0.00100445	9.93351	9.69666	0.236851	1.17842
222643_at	UNC5CL	222643	unc-5 family C-terminal like	1.46493e-05	0.00101545	5.29784	4.60381	0.694032	1.6178
3815_at	KIT	3815	KIT proto-oncogene, receptor tyrosine kinase	1.48154e-05	0.00102355	5.51492	7.18871	-1.67379	0.31343
8353_at	HIST1H3E	8353	histone cluster 1 H3 family member e	1.48861e-05	0.00102397	3.96456	4.47344	-0.508885	0.702765
5650_at	KLK7	5650	kallikrein related peptidase 7	1.49617e-05	0.00102397	7.32981	5.68599	1.64383	3.12493
3939_at	LDHA	3939	lactate dehydrogenase A	1.5e-05	0.00102397	10.4285	10.0566	0.371896	1.29405
84443_at	FRMPD3	84443	FERM and PDZ domain containing 3	1.50192e-05	0.00102397	4.98386	5.66402	-0.680157	0.624098
8630_at	HSD17B6	8630	hydroxysteroid 17-beta dehydrogenase 6	1.5236e-05	0.00103535	6.19221	7.89122	-1.69901	0.307997
64121_at	RRAGC	64121	Ras related GTP binding C	1.5324e-05	0.00103793	7.65032	7.27924	0.371076	1.29332
23753_at	SDF2L1	23753	stromal cell derived factor 2 like 1	1.53751e-05	0.001038	6.01643	6.52175	-0.505314	0.704507
84287_at	ZDHHC16	84287	zinc finger DHHC-type containing 16	1.55258e-05	0.00104476	8.23966	7.93112	0.308532	1.23845
79600_at	TCTN1	79600	tectonic family member 1	1.56934e-05	0.00105263	7.55405	7.99823	-0.444172	0.735006
8237_at	USP11	8237	ubiquitin specific peptidase 11	1.59918e-05	0.00106621	8.62324	8.97049	-0.347248	0.786082
10493_at	VAT1	10493	vesicle amine transport 1	1.59988e-05	0.00106621	8.66998	8.32889	0.341096	1.26672
55973_at	BCAP29	55973	B cell receptor associated protein 29	1.61614e-05	0.0010715	7.55603	8.11177	-0.555739	0.680308
9047_at	SH2D2A	9047	SH2 domain containing 2A	1.62167e-05	0.0010715	5.72844	5.2408	0.487645	1.40215
93436_at	ARMC6	93436	armadillo repeat containing 6	1.62333e-05	0.0010715	6.12826	6.37898	-0.250727	0.840473
23312_at	DMXL2	23312	Dmx like 2	1.64061e-05	0.00107947	7.99675	7.53287	0.463876	1.37924
91862_at	MARVELD3	91862	MARVEL domain containing 3	1.65821e-05	0.0010876	6.25948	5.92932	0.330152	1.25715
222068_at	TMED4	222068	transmembrane p24 trafficking protein 4	1.67764e-05	0.00109655	10.4818	10.8253	-0.343413	0.788174
946_at	SIGLEC6	946	sialic acid binding Ig like lectin 6	1.68245e-05	0.00109655	6.45712	5.00633	1.45079	2.73358
10021_at	HCN4	10021	hyperpolarization activated cyclic nucleotide gated potassium channel 4	1.7208e-05	0.00111478	5.4031	5.10175	0.301346	1.23229
55283_at	MCOLN3	55283	mucolipin 3	1.72118e-05	0.00111478	5.83516	4.90606	0.929094	1.90408
22874_at	PLEKHA6	22874	pleckstrin homology domain containing A6	1.73397e-05	0.00111886	6.9427	6.46326	0.479441	1.3942
204851_at	HIPK1	204851	homeodomain interacting protein kinase 1	1.73826e-05	0.00111886	9.29655	9.61451	-0.317955	0.802206
56977_at	STOX2	56977	storkhead box 2	1.74667e-05	0.00112079	6.17157	6.66488	-0.493319	0.710389
862_at	RUNX1T1	862	RUNX1 translocation partner 1	1.76e-05	0.00112586	5.06129	5.88457	-0.823284	0.565154
351_at	APP	351	amyloid beta precursor protein	1.78715e-05	0.00113971	11.2026	11.5807	-0.378126	0.769437
54940_at	OCIAD1	54940	OCIA domain containing 1	1.8071e-05	0.0011489	7.46157	7.78336	-0.321792	0.800075
64078_at	SLC28A3	64078	solute carrier family 28 member 3	1.82251e-05	0.00115515	5.52153	4.33416	1.18737	2.27737
359845_at	RFLNB	359845	refilin B	1.83363e-05	0.00115865	7.34075	7.9164	-0.575653	0.670982
55188_at	RIC8B	55188	RIC8 guanine nucleotide exchange factor B	1.85491e-05	0.00116854	6.65535	7.07533	-0.41998	0.747435
965_at	CD58	965	CD58 molecule	1.86172e-05	0.00116927	8.0179	7.56031	0.457583	1.37324
6799_at	SULT1A2	6799	sulfotransferase family 1A member 2	1.88445e-05	0.00117998	6.01086	6.6585	-0.64764	0.638323
9976_at	CLEC2B	9976	C-type lectin domain family 2 member B	1.89973e-05	0.00118596	5.18096	4.58941	0.591552	1.50687
10135_at	NAMPT	10135	nicotinamide phosphoribosyltransferase	1.9111e-05	0.00118948	8.16145	7.62884	0.532605	1.44654
11264_at	PXMP4	11264	peroxisomal membrane protein 4	1.95625e-05	0.00121393	6.46474	7.10953	-0.644787	0.639587
675_at	BRCA2	675	BRCA2 DNA repair associated	1.96406e-05	0.00121514	4.58478	4.04297	0.541809	1.4558
404550_at	C16orf74	404550	chromosome 16 open reading frame 74	2.03795e-05	0.00125486	6.35224	6.77006	-0.417815	0.748557
90529_at	STPG1	90529	sperm tail PG-rich repeat containing 1	2.04288e-05	0.00125486	6.8484	7.23498	-0.386576	0.764943
284434_at	NWD1	284434	NACHT and WD repeat domain containing 1	2.04643e-05	0.00125486	4.20722	4.6191	-0.411873	0.751647
22921_at	MSRB2	22921	methionine sulfoxide reductase B2	2.06393e-05	0.00125713	7.76029	8.17798	-0.417689	0.748623
85453_at	TSPYL5	85453	TSPY like 5	2.06579e-05	0.00125713	6.63837	7.22803	-0.589666	0.664497
7343_at	UBTF	7343	upstream binding transcription factor	2.06833e-05	0.00125713	8.38958	8.58774	-0.19816	0.871662
864_at	RUNX3	864	RUNX family transcription factor 3	2.08339e-05	0.00126259	7.29616	6.74812	0.548041	1.4621
253980_at	KCTD13	253980	potassium channel tetramerization domain containing 13	2.10579e-05	0.00127112	7.20785	6.95428	0.253574	1.19216
54677_at	CROT	54677	carnitine O-octanoyltransferase	2.1187e-05	0.00127112	7.74214	8.20403	-0.461895	0.726032
259307_at	IL4I1	259307	interleukin 4 induced 1	2.11966e-05	0.00127112	5.7092	5.09904	0.610154	1.52642
2512_at	FTL	2512	ferritin light chain	2.12922e-05	0.00127112	12.2092	11.8546	0.354599	1.27863
414149_at	ACBD7	414149	acyl-CoA binding domain containing 7	2.1307e-05	0.00127112	5.92007	4.91975	1.00032	2.00044
26354_at	GNL3	26354	G protein nucleolar 3	2.13428e-05	0.00127112	6.79256	6.45684	0.335721	1.26201
552_at	AVPR1A	552	arginine vasopressin receptor 1A	2.17415e-05	0.00129116	4.78552	5.91158	-1.12606	0.458167
4947_at	OAZ2	4947	ornithine decarboxylase antizyme 2	2.20173e-05	0.0013038	7.34295	7.74911	-0.406163	0.754628
5587_at	PRKD1	5587	protein kinase D1	2.23494e-05	0.0013197	6.24083	6.7925	-0.551668	0.682231
10048_at	RANBP9	10048	RAN binding protein 9	2.24157e-05	0.00131985	8.68437	8.48551	0.198856	1.14779
100129842_at	ZNF737	100129842	zinc finger protein 737	2.28027e-05	0.00133884	8.78631	9.51879	-0.732476	0.60187
10099_at	TSPAN3	10099	tetraspanin 3	2.29972e-05	0.00134588	9.34505	9.64603	-0.300974	0.811704
9846_at	GAB2	9846	GRB2 associated binding protein 2	2.31126e-05	0.00134588	7.0608	6.68294	0.377863	1.29942
8445_at	DYRK2	8445	dual specificity tyrosine phosphorylation regulated kinase 2	2.31174e-05	0.00134588	7.30769	7.10128	0.206406	1.15381
3964_at	LGALS8	3964	galectin 8	2.33878e-05	0.0013578	8.06763	7.66697	0.400663	1.32011
64063_at	PRSS22	64063	serine protease 22	2.35685e-05	0.00136447	6.36551	6.00326	0.362253	1.28543
1111_at	CHEK1	1111	checkpoint kinase 1	2.3749e-05	0.00137109	5.307	4.76426	0.542744	1.45674
3400_at	ID4	3400	inhibitor of DNA binding 4, HLH protein	2.39367e-05	0.00137809	7.98179	8.677	-0.695213	0.617618
6693_at	SPN	6693	sialophorin	2.41408e-05	0.00138599	5.59971	4.96649	0.633222	1.55102
11043_at	MID2	11043	midline 2	2.44266e-05	0.00139852	8.04259	8.34255	-0.299951	0.81228
79605_at	PGBD5	79605	piggyBac transposable element derived 5	2.45467e-05	0.00140153	6.21705	5.22376	0.993287	1.99071
283651_at	HMGN2P46	283651	high mobility group nucleosomal binding domain 2 pseudogene 46	2.51168e-05	0.00143014	4.26092	3.96755	0.293367	1.2255
64109_at	CRLF2	64109	cytokine receptor like factor 2	2.5387e-05	0.00144156	4.8403	3.51093	1.32937	2.51292
3786_at	KCNQ3	3786	potassium voltage-gated channel subfamily Q member 3	2.56308e-05	0.00145143	7.57356	6.46921	1.10435	2.15002
157574_at	FBXO16	157574	F-box protein 16	2.57228e-05	0.00145197	6.95498	7.62544	-0.670459	0.628307
366_at	AQP9	366	aquaporin 9	2.57949e-05	0.00145197	4.99414	4.13968	0.854468	1.80809
23649_at	POLA2	23649	DNA polymerase alpha 2, accessory subunit	2.58667e-05	0.00145197	6.07102	5.70948	0.361536	1.28479
171568_at	POLR3H	171568	RNA polymerase III subunit H	2.59204e-05	0.00145197	6.13553	6.44815	-0.312626	0.805175
3305_at	HSPA1L	3305	heat shock protein family A (Hsp70) member 1 like	2.60029e-05	0.00145266	4.45517	4.85705	-0.401883	0.75687
54952_at	TRNAU1AP	54952	tRNA selenocysteine 1 associated protein 1	2.64727e-05	0.00147493	6.52113	6.29361	0.227524	1.17082
11254_at	SLC6A14	11254	solute carrier family 6 member 14	2.65717e-05	0.00147648	5.26708	3.554	1.71308	3.27861
51302_at	CYP39A1	51302	cytochrome P450 family 39 subfamily A member 1	2.67334e-05	0.00148149	4.26599	4.81779	-0.551801	0.682168
7473_at	WNT3	7473	Wnt family member 3	2.74814e-05	0.00151888	6.00974	5.67749	0.332246	1.25897
7173_at	TPO	7173	thyroid peroxidase	2.78365e-05	0.00152613	7.29148	9.61145	-2.31997	0.200271
178_at	AGL	178	amylo-alpha-1, 6-glucosidase, 4-alpha-glucanotransferase	2.78476e-05	0.00152613	6.62401	7.05515	-0.431134	0.741679
29116_at	MYLIP	29116	myosin regulatory light chain interacting protein	2.787e-05	0.00152613	8.2805	8.7173	-0.436809	0.738767
387914_at	SHISA2	387914	shisa family member 2	2.79072e-05	0.00152613	7.3899	8.25837	-0.868471	0.547727
3775_at	KCNK1	3775	potassium two pore domain channel subfamily K member 1	2.80653e-05	0.00153074	4.96314	4.52964	0.4335	1.35051
85320_at	ABCC11	85320	ATP binding cassette subfamily C member 11	2.83842e-05	0.00154407	4.33974	5.42281	-1.08307	0.472023
6812_at	STXBP1	6812	syntaxin binding protein 1	2.85211e-05	0.00154746	8.76799	9.29306	-0.525074	0.694924
57678_at	GPAM	57678	glycerol-3-phosphate acyltransferase, mitochondrial	2.86404e-05	0.00154987	5.62933	6.42957	-0.800239	0.574254
10077_at	TSPAN32	10077	tetraspanin 32	2.87685e-05	0.00155275	5.72124	5.4348	0.286439	1.21963
54414_at	SIAE	54414	sialic acid acetylesterase	2.91625e-05	0.00156993	8.48769	9.03678	-0.549089	0.683451
2791_at	GNG11	2791	G protein subunit gamma 11	2.94083e-05	0.00157906	6.82407	7.63725	-0.813187	0.569123
353189_at	SLCO4C1	353189	solute carrier organic anion transporter family member 4C1	2.95467e-05	0.00158239	6.00348	4.69318	1.3103	2.47993
92521_at	SPECC1	92521	sperm antigen with calponin homology and coiled-coil domains 1	2.97124e-05	0.00158645	7.18421	6.70795	0.47626	1.39113
23264_at	ZC3H7B	23264	zinc finger CCCH-type containing 7B	2.98389e-05	0.00158645	8.04643	8.47531	-0.428878	0.742839
831_at	CAST	831	calpastatin	2.99107e-05	0.00158645	9.65703	9.31147	0.345553	1.27064
148418_at	SAMD13	148418	sterile alpha motif domain containing 13	2.99287e-05	0.00158645	4.32826	4.87619	-0.547925	0.684003
90268_at	OTULIN	90268	OTU deubiquitinase with linear linkage specificity	3.08347e-05	0.00162723	6.30147	5.96228	0.33919	1.26505
2000_at	ELF4	2000	E74 like ETS transcription factor 4	3.08551e-05	0.00162723	6.3503	5.76649	0.583811	1.4988
54946_at	SLC41A3	54946	solute carrier family 41 member 3	3.11507e-05	0.00163865	6.61945	6.93186	-0.312412	0.805295
5874_at	RAB27B	5874	RAB27B, member RAS oncogene family	3.13311e-05	0.00164112	6.33938	4.80522	1.53416	2.8962
10090_at	UST	10090	uronyl 2-sulfotransferase	3.1356e-05	0.00164112	7.58498	8.30039	-0.715411	0.609031
57545_at	CC2D2A	57545	coiled-coil and C2 domain containing 2A	3.16654e-05	0.00165314	5.43512	5.94182	-0.506699	0.703831
23321_at	TRIM2	23321	tripartite motif containing 2	3.19339e-05	0.00166139	8.26829	8.7793	-0.51101	0.701731
8412_at	BCAR3	8412	BCAR3 adaptor protein, NSP family member	3.19838e-05	0.00166139	6.08964	5.79001	0.299623	1.23082
374378_at	GALNT18	374378	polypeptide N-acetylgalactosaminyltransferase 18	3.21062e-05	0.00166358	6.05682	6.66023	-0.603412	0.658196
56938_at	ARNTL2	56938	aryl hydrocarbon receptor nuclear translocator like 2	3.22816e-05	0.0016685	4.61981	4.03012	0.589693	1.50493
25841_at	ABTB2	25841	ankyrin repeat and BTB domain containing 2	3.23996e-05	0.00167043	6.38538	5.73779	0.647596	1.56656
56670_at	SUCNR1	56670	succinate receptor 1	3.27132e-05	0.00168241	3.70632	4.4828	-0.776485	0.583787
5042_at	PABPC3	5042	poly(A) binding protein cytoplasmic 3	3.31166e-05	0.00169895	4.76717	4.55188	0.215298	1.16094
54682_at	MANSC1	54682	MANSC domain containing 1	3.36332e-05	0.00172092	6.88802	7.3508	-0.462784	0.725585
116496_at	NIBAN1	116496	niban apoptosis regulator 1	3.3757e-05	0.00172092	6.91598	6.10753	0.808453	1.75133
8671_at	SLC4A4	8671	solute carrier family 4 member 4	3.38623e-05	0.00172092	6.50354	8.12185	-1.61831	0.325716
2157_at	F8	2157	coagulation factor VIII	3.39436e-05	0.00172092	5.74379	6.30063	-0.556836	0.679791
2304_at	FOXE1	2304	forkhead box E1	3.39601e-05	0.00172092	8.61643	9.29459	-0.67816	0.624962
23345_at	SYNE1	23345	spectrin repeat containing nuclear envelope protein 1	3.45858e-05	0.00174835	5.84203	6.63469	-0.792662	0.577278
10130_at	PDIA6	10130	protein disulfide isomerase family A member 6	3.48397e-05	0.0017569	9.50866	9.88104	-0.372374	0.77251
9079_at	LDB2	9079	LIM domain binding 2	3.50435e-05	0.00176244	7.12019	7.78994	-0.669747	0.628617
81562_at	LMAN2L	81562	lectin, mannose binding 2 like	3.51196e-05	0.00176244	6.47761	6.85888	-0.381271	0.767761
390_at	RND3	390	Rho family GTPase 3	3.52448e-05	0.00176439	5.88673	5.21146	0.675275	1.5969
948_at	CD36	948	CD36 molecule	3.53286e-05	0.00176439	5.92923	7.30569	-1.37646	0.385164
771_at	CA12	771	carbonic anhydrase 12	3.56564e-05	0.00177585	6.53922	8.16192	-1.62271	0.324726
55361_at	PI4K2A	55361	phosphatidylinositol 4-kinase type 2 alpha	3.57296e-05	0.00177585	8.1315	7.53362	0.59788	1.51349
57593_at	EBF4	57593	EBF family member 4	3.58594e-05	0.00177804	5.93634	6.46205	-0.525709	0.694618
7038_at	TG	7038	thyroglobulin	3.67881e-05	0.00181974	12.5542	13.0522	-0.497941	0.708117
6382_at	SDC1	6382	syndecan 1	3.69963e-05	0.00182382	7.68644	7.25133	0.435113	1.35202
729080_at	LOC729080	729080	glycine cleavage system protein H (aminomethyl carrier) pseudogene	3.70466e-05	0.00182382	9.68496	9.33102	0.353939	1.27805
54843_at	SYTL2	54843	synaptotagmin like 2	3.71742e-05	0.00182576	5.38318	4.71279	0.67039	1.5915
744_at	MPPED2	744	metallophosphoesterase domain containing 2	3.7445e-05	0.0018275	5.77788	7.60849	-1.8306	0.281147
284439_at	SLC25A42	284439	solute carrier family 25 member 42	3.75261e-05	0.0018275	7.23923	7.70495	-0.465725	0.724107
23543_at	RBFOX2	23543	RNA binding fox-1 homolog 2	3.75277e-05	0.0018275	7.8542	8.18846	-0.334263	0.793189
1733_at	DIO1	1733	iodothyronine deiodinase 1	3.7652e-05	0.0018275	6.57417	9.01229	-2.43812	0.184524
8864_at	PER2	8864	period circadian regulator 2	3.76979e-05	0.0018275	7.21603	7.7115	-0.495467	0.709332
5476_at	CTSA	5476	cathepsin A	3.78032e-05	0.0018275	10.1286	9.65808	0.470529	1.38562
7855_at	FZD5	7855	frizzled class receptor 5	3.78267e-05	0.0018275	6.79553	7.39206	-0.596532	0.661342
2744_at	GLS	2744	glutaminase	3.84465e-05	0.00185312	9.31349	8.73885	0.574647	1.48931
80201_at	HKDC1	80201	hexokinase domain containing 1	3.89486e-05	0.00187297	4.3469	5.01966	-0.672756	0.627307
159371_at	SLC35G1	159371	solute carrier family 35 member G1	3.91401e-05	0.00187687	4.96701	5.29306	-0.326053	0.797716
401135_at	SYT14P1	401135	synaptotagmin 14 pseudogene 1	3.92108e-05	0.00187687	3.74368	3.46221	0.281475	1.21544
361_at	AQP4	361	aquaporin 4	3.95922e-05	0.00189076	5.32411	6.7121	-1.388	0.382095
6478_at	SIAH2	6478	siah E3 ubiquitin protein ligase 2	3.98365e-05	0.00189805	7.35333	7.04983	0.303499	1.23413
5780_at	PTPN9	5780	protein tyrosine phosphatase non-receptor type 9	4.02582e-05	0.00191038	7.5932	7.88078	-0.287583	0.819273
1910_at	EDNRB	1910	endothelin receptor type B	4.02798e-05	0.00191038	6.68974	7.74329	-1.05356	0.481779
57037_at	ANKMY2	57037	ankyrin repeat and MYND domain containing 2	4.05989e-05	0.00192113	6.56811	6.95071	-0.382599	0.767054
3116_at	HLA-DPB2	3116	major histocompatibility complex, class II, DP beta 2 (pseudogene)	4.12132e-05	0.00194529	6.50446	6.15459	0.349867	1.27444
63876_at	PKNOX2	63876	PBX/knotted 1 homeobox 2	4.13832e-05	0.00194529	5.84978	6.81297	-0.963186	0.512923
121551_at	BTBD11	121551	BTB domain containing 11	4.13912e-05	0.00194529	5.71635	6.66283	-0.94648	0.518897
55714_at	TENM3	55714	teneurin transmembrane protein 3	4.17219e-05	0.00195382	7.32064	6.22142	1.09922	2.14238
6711_at	SPTBN1	6711	spectrin beta, non-erythrocytic 1	4.17612e-05	0.00195382	9.47239	9.96514	-0.49275	0.710669
79698_at	ZMAT4	79698	zinc finger matrin-type 4	4.19265e-05	0.00195713	4.62212	5.96385	-1.34173	0.394546
140766_at	ADAMTS14	140766	ADAM metallopeptidase with thrombospondin type 1 motif 14	4.20719e-05	0.00195951	5.25411	4.66063	0.59348	1.50888
5394_at	EXOSC10	5394	exosome component 10	4.30039e-05	0.00199843	8.84149	8.60464	0.236847	1.17841
343184_at	RPS2P11	343184	ribosomal protein S2 pseudogene 11	4.31724e-05	0.00200177	7.01716	6.77033	0.246828	1.1866
117584_at	RFFL	117584	ring finger and FYVE like domain containing E3 ubiquitin protein ligase	4.33502e-05	0.00200553	8.44076	8.7772	-0.336442	0.791992
10602_at	CDC42EP3	10602	CDC42 effector protein 3	4.34728e-05	0.00200672	8.43538	7.46711	0.96827	1.95649
9352_at	TXNL1	9352	thioredoxin like 1	4.40254e-05	0.00202771	8.93482	9.40933	-0.474504	0.719714
389337_at	ARHGEF37	389337	Rho guanine nucleotide exchange factor 37	4.42844e-05	0.00203512	4.70146	5.26529	-0.563831	0.676503
790_at	CAD	790	carbamoyl-phosphate synthetase 2, aspartate transcarbamylase, and dihydroorotase	4.45785e-05	0.00203973	6.9264	6.66747	0.258934	1.19659
146691_at	TOM1L2	146691	target of myb1 like 2 membrane trafficking protein	4.45815e-05	0.00203973	8.07317	8.50517	-0.432001	0.741233
10058_at	ABCB6	10058	ATP binding cassette subfamily B member 6 (Langereis blood group)	4.48823e-05	0.00204649	5.36268	5.68152	-0.318847	0.80171
4493_at	MT1E	4493	metallothionein 1E	4.49412e-05	0.00204649	7.72999	8.63508	-0.905092	0.533999
27106_at	ARRDC2	27106	arrestin domain containing 2	4.51472e-05	0.00204649	7.39833	7.07152	0.326802	1.25423
124222_at	PAQR4	124222	progestin and adipoQ receptor family member 4	4.51748e-05	0.00204649	6.69349	6.44428	0.249209	1.18855
25840_at	METTL7A	25840	methyltransferase like 7A	4.5223e-05	0.00204649	8.6453	9.40589	-0.760587	0.590256
10721_at	POLQ	10721	DNA polymerase theta	4.54187e-05	0.00205086	3.36466	3.20248	0.162178	1.11898
9173_at	IL1RL1	9173	interleukin 1 receptor like 1	4.56567e-05	0.00205278	6.05084	4.42224	1.6286	3.09212
10437_at	IFI30	10437	IFI30 lysosomal thiol reductase	4.57524e-05	0.00205278	9.83694	8.90922	0.927726	1.90228
2104_at	ESRRG	2104	estrogen related receptor gamma	4.57582e-05	0.00205278	4.31575	5.02273	-0.706976	0.612603
5151_at	PDE8A	5151	phosphodiesterase 8A	4.62952e-05	0.00207239	7.02593	7.4315	-0.40557	0.754938
3295_at	HSD17B4	3295	hydroxysteroid 17-beta dehydrogenase 4	4.67046e-05	0.00208531	8.10924	8.51313	-0.403889	0.755818
114294_at	LACTB	114294	lactamase beta	4.67851e-05	0.00208531	6.54979	6.29335	0.25644	1.19453
6769_at	STAC	6769	SH3 and cysteine rich domain	4.69295e-05	0.00208597	5.09541	4.43355	0.661855	1.58212
55054_at	ATG16L1	55054	autophagy related 16 like 1	4.70529e-05	0.00208597	6.53284	6.20061	0.33223	1.25896
7172_at	TPMT	7172	thiopurine S-methyltransferase	4.71018e-05	0.00208597	7.27579	7.86785	-0.592062	0.663394
1407_at	CRY1	1407	cryptochrome circadian regulator 1	4.73994e-05	0.00209467	6.20622	6.60576	-0.399541	0.758099
4952_at	OCRL	4952	OCRL inositol polyphosphate-5-phosphatase	4.804e-05	0.00211846	7.69319	7.99916	-0.305967	0.8089
80177_at	MYCT1	80177	MYC target 1	4.82366e-05	0.00212261	5.74474	6.42504	-0.680307	0.624033
158399_at	ZNF483	158399	zinc finger protein 483	4.85882e-05	0.00213205	7.01893	7.85461	-0.835681	0.560319
8835_at	SOCS2	8835	suppressor of cytokine signaling 2	4.86568e-05	0.00213205	5.59477	6.07975	-0.484981	0.714506
339123_at	JMJD8	339123	jumonji domain containing 8	4.90508e-05	0.00214478	8.54258	8.96453	-0.421947	0.746417
148808_at	MFSD4A	148808	major facilitator superfamily domain containing 4A	4.91904e-05	0.00214636	5.34598	4.97255	0.373427	1.29543
3632_at	INPP5A	3632	inositol polyphosphate-5-phosphatase A	4.94702e-05	0.0021511	7.15993	7.51195	-0.352025	0.783484
55799_at	CACNA2D3	55799	calcium voltage-gated channel auxiliary subunit alpha2delta 3	4.96089e-05	0.0021511	4.14914	4.7042	-0.555066	0.680626
196383_at	RILPL2	196383	Rab interacting lysosomal protein like 2	4.97356e-05	0.0021511	7.14913	7.61565	-0.466519	0.723709
481_at	ATP1B1	481	ATPase Na+/K+ transporting subunit beta 1	4.98155e-05	0.0021511	10.0066	10.3791	-0.372492	0.772447
79754_at	ASB13	79754	ankyrin repeat and SOCS box containing 13	4.9818e-05	0.0021511	5.46717	5.22779	0.239373	1.18048
55103_at	RALGPS2	55103	Ral GEF with PH domain and SH3 binding motif 2	5.01936e-05	0.00215641	6.6049	5.95109	0.653816	1.57332
84061_at	MAGT1	84061	magnesium transporter 1	5.0213e-05	0.00215641	7.63774	8.09434	-0.456602	0.728701
4300_at	MLLT3	4300	MLLT3 super elongation complex subunit	5.02532e-05	0.00215641	7.49212	8.04382	-0.551698	0.682217
1894_at	ECT2	1894	epithelial cell transforming 2	5.07287e-05	0.00217232	4.85893	4.52446	0.334469	1.26091
3925_at	STMN1	3925	stathmin 1	5.13175e-05	0.002193	5.60268	5.26573	0.336956	1.26309
8911_at	CACNA1I	8911	calcium voltage-gated channel subunit alpha1 I	5.14974e-05	0.00219616	6.24665	6.89767	-0.651022	0.636829
4982_at	TNFRSF11B	4982	TNF receptor superfamily member 11b	5.19819e-05	0.00221227	7.10136	8.30964	-1.20828	0.432783
57722_at	IGDCC4	57722	immunoglobulin superfamily DCC subclass member 4	5.22201e-05	0.00221786	5.13443	5.9005	-0.766064	0.588019
23381_at	SMG5	23381	SMG5 nonsense mediated mRNA decay factor	5.24598e-05	0.00221931	7.31381	6.94705	0.366758	1.28945
1604_at	CD55	1604	CD55 molecule (Cromer blood group)	5.24684e-05	0.00221931	10.1437	9.40221	0.741502	1.67192
114991_at	ZNF618	114991	zinc finger protein 618	5.26802e-05	0.00222373	6.07701	6.47734	-0.400332	0.757684
200942_at	KLHDC8B	200942	kelch domain containing 8B	5.32347e-05	0.00224257	7.18854	7.68696	-0.498419	0.707882
374393_at	FAM111B	374393	family with sequence similarity 111 member B	5.34913e-05	0.00224881	5.79993	4.75439	1.04553	2.06413
8558_at	CDK10	8558	cyclin dependent kinase 10	5.37989e-05	0.00225716	7.64277	7.93598	-0.293212	0.816083
5228_at	PGF	5228	placental growth factor	5.4008e-05	0.00226135	6.27529	7.14822	-0.872935	0.546035
5935_at	RBM3	5935	RNA binding motif protein 3	5.42593e-05	0.00226194	8.30212	7.95933	0.34279	1.26821
54505_at	DHX29	54505	DExH-box helicase 29	5.43248e-05	0.00226194	7.89734	8.17072	-0.273381	0.827379
9832_at	JAKMIP2	9832	janus kinase and microtubule interacting protein 2	5.43493e-05	0.00226194	3.39749	3.18307	0.214423	1.16024
8572_at	PDLIM4	8572	PDZ and LIM domain 4	5.4902e-05	0.00228036	7.91605	6.85796	1.05809	2.08218
10231_at	RCAN2	10231	regulator of calcineurin 2	5.51787e-05	0.00228727	6.81243	7.55715	-0.744724	0.596782
55640_at	FLVCR2	55640	feline leukemia virus subgroup C cellular receptor family member 2	5.5531e-05	0.00229728	7.19922	6.60784	0.591382	1.50669
157983_at	DOCK8-AS1	157983	DOCK8 antisense RNA 1	5.6115e-05	0.00231681	3.98783	4.33401	-0.346177	0.786666
114659_at	LRRC37B	114659	leucine rich repeat containing 37B	5.70492e-05	0.00235012	7.62767	7.04924	0.578435	1.49323
9592_at	IER2	9592	immediate early response 2	5.71486e-05	0.00235012	7.14805	7.8365	-0.688452	0.620519
79823_at	CAMKMT	79823	calmodulin-lysine N-methyltransferase	5.80742e-05	0.00237963	6.53773	6.83844	-0.300707	0.811855
55013_at	MCUB	55013	mitochondrial calcium uniporter dominant negative beta subunit	5.80959e-05	0.00237963	6.68885	5.9352	0.753641	1.68604
149175_at	MANEAL	149175	mannosidase endo-alpha like	5.84653e-05	0.00238736	6.53847	5.8516	0.686872	1.60979
9695_at	EDEM1	9695	ER degradation enhancing alpha-mannosidase like protein 1	5.8515e-05	0.00238736	7.72261	7.2029	0.519708	1.43366
8622_at	PDE8B	8622	phosphodiesterase 8B	5.90477e-05	0.00240437	9.46222	10.5415	-1.07923	0.473281
79101_at	TAF1D	79101	TATA-box binding protein associated factor, RNA polymerase I subunit D	5.92882e-05	0.00240942	8.58031	8.15001	0.430293	1.34751
27250_at	PDCD4	27250	programmed cell death 4	5.94827e-05	0.0024126	8.95269	9.51464	-0.561946	0.677388
2947_at	GSTM3	2947	glutathione S-transferase mu 3	6.05706e-05	0.00244513	5.47811	6.50394	-1.02583	0.491128
4915_at	NTRK2	4915	neurotrophic receptor tyrosine kinase 2	6.062e-05	0.00244513	8.27046	9.0772	-0.806749	0.571669
143384_at	CACUL1	143384	CDK2 associated cullin domain 1	6.06385e-05	0.00244513	9.11109	8.95058	0.16051	1.11768
27124_at	INPP5J	27124	inositol polyphosphate-5-phosphatase J	6.11101e-05	0.00245935	8.29397	9.13688	-0.842904	0.55752
27098_at	CLUL1	27098	clusterin like 1	6.16609e-05	0.00247671	4.4018	4.83952	-0.437718	0.738301
100033439_at	SNORD116-27	100033439	small nucleolar RNA, C/D box 116-27	6.21036e-05	0.00248967	3.73878	4.27613	-0.537352	0.689035
80705_at	TSGA10	80705	testis specific 10	6.2329e-05	0.00249388	5.38872	5.88096	-0.492248	0.710916
83481_at	EPPK1	83481	epiplakin 1	6.25288e-05	0.00249706	6.98044	6.43748	0.542964	1.45696
51312_at	SLC25A37	51312	solute carrier family 25 member 37	6.34368e-05	0.00252844	8.30545	7.66364	0.64181	1.56029
283431_at	GAS2L3	283431	growth arrest specific 2 like 3	6.37005e-05	0.00253408	5.35957	4.84762	0.511952	1.42598
2503_at	FTH1P11	2503	ferritin heavy chain 1 pseudogene 11	6.38622e-05	0.00253565	10.6782	10.2679	0.410333	1.32899
7570_at	ZNF22	7570	zinc finger protein 22	6.42504e-05	0.00254461	5.47195	5.88308	-0.411123	0.752038
91561_at	RPS2P40	91561	ribosomal protein S2 pseudogene 40	6.43335e-05	0.00254461	7.68944	7.47191	0.217534	1.16274
441549_at	CDNF	441549	cerebral dopamine neurotrophic factor	6.52897e-05	0.00257306	5.54973	6.06158	-0.511854	0.701321
8797_at	TNFRSF10A	8797	TNF receptor superfamily member 10a	6.54694e-05	0.00257306	6.47921	6.12996	0.349248	1.2739
57484_at	RNF150	57484	ring finger protein 150	6.55463e-05	0.00257306	6.1674	6.88703	-0.719628	0.607254
130507_at	UBR3	130507	ubiquitin protein ligase E3 component n-recognin 3	6.55494e-05	0.00257306	7.92619	8.31512	-0.388922	0.7637
54566_at	EPB41L4B	54566	erythrocyte membrane protein band 4.1 like 4B	6.5719e-05	0.00257484	5.67755	6.2582	-0.580648	0.668663
90527_at	DUOXA1	90527	dual oxidase maturation factor 1	6.60293e-05	0.00258212	8.84654	9.36637	-0.519831	0.697453
5037_at	PEBP1	5037	phosphatidylethanolamine binding protein 1	6.62848e-05	0.00258723	9.90753	10.2984	-0.390849	0.762681
3838_at	KPNA2	3838	karyopherin subunit alpha 2	6.66021e-05	0.00259473	8.12841	7.63773	0.490682	1.40511
4040_at	LRP6	4040	LDL receptor related protein 6	6.72836e-05	0.00261636	7.69594	8.0836	-0.387663	0.764367
3309_at	HSPA5	3309	heat shock protein family A (Hsp70) member 5	6.76207e-05	0.00262454	10.4079	10.977	-0.569071	0.674051
7431_at	VIM	7431	vimentin	6.90653e-05	0.0026756	11.2538	11.54	-0.286201	0.820059
7409_at	VAV1	7409	vav guanine nucleotide exchange factor 1	6.93479e-05	0.0026761	6.00863	5.30317	0.70546	1.63066
107984877_at	LOC107984877	107984877	uncharacterized LOC107984877	6.93574e-05	0.0026761	4.74794	3.84863	0.899311	1.86517
4850_at	CNOT4	4850	CCR4-NOT transcription complex subunit 4	6.94659e-05	0.0026761	7.92355	8.18348	-0.25993	0.835128
945_at	CD33	945	CD33 molecule	6.95946e-05	0.0026761	6.11854	5.54913	0.569412	1.48392
223_at	ALDH9A1	223	aldehyde dehydrogenase 9 family member A1	6.99541e-05	0.00268494	8.11811	8.56502	-0.44691	0.733612
9298_at	SNORD31	9298	small nucleolar RNA, C/D box 31	7.06345e-05	0.00270605	5.03183	4.46216	0.569673	1.48419
26268_at	FBXO9	26268	F-box protein 9	7.07745e-05	0.00270641	7.18625	7.54332	-0.357077	0.780745
160728_at	SLC5A8	160728	solute carrier family 5 member 8	7.11454e-05	0.00271558	5.11782	7.02902	-1.9112	0.265872
571_at	BACH1	571	BTB domain and CNC homolog 1	7.15852e-05	0.00272734	7.42519	7.1305	0.294697	1.22663
114786_at	XKR4	114786	XK related 4	7.18152e-05	0.00273109	5.57321	5.08301	0.4902	1.40464
80724_at	ACAD10	80724	acyl-CoA dehydrogenase family member 10	7.19721e-05	0.00273204	6.05655	6.43996	-0.383407	0.766625
2335_at	FN1	2335	fibronectin 1	7.24564e-05	0.00274512	12.6637	11.5203	1.14335	2.20893
3694_at	ITGB6	3694	integrin subunit beta 6	7.27127e-05	0.00274512	7.63998	6.65381	0.986167	1.98091
1203_at	CLN5	1203	CLN5 intracellular trafficking protein	7.27139e-05	0.00274512	8.20913	8.77215	-0.563017	0.676885
1503_at	CTPS1	1503	CTP synthase 1	7.30875e-05	0.0027542	6.04346	5.64925	0.394209	1.31422
619279_at	ZNF704	619279	zinc finger protein 704	7.39145e-05	0.00278031	6.46715	6.97916	-0.512006	0.701247
84752_at	B3GNT9	84752	UDP-GlcNAc:betaGal beta-1,3-N-acetylglucosaminyltransferase 9	7.43218e-05	0.00279057	7.03435	7.45394	-0.419582	0.747641
25902_at	MTHFD1L	25902	methylenetetrahydrofolate dehydrogenase (NADP+ dependent) 1 like	7.50336e-05	0.00281014	7.39328	6.91709	0.476194	1.39107
28514_at	DLL1	28514	delta like canonical Notch ligand 1	7.51142e-05	0.00281014	5.846	6.2386	-0.3926	0.761756
79315_at	OR7E91P	79315	olfactory receptor family 7 subfamily E member 91 pseudogene	7.54118e-05	0.00281619	4.45093	4.75435	-0.303421	0.810328
1728_at	NQO1	1728	NAD(P)H quinone dehydrogenase 1	7.56614e-05	0.00282043	8.16763	9.11595	-0.948319	0.518236
402778_at	IFITM10	402778	interferon induced transmembrane protein 10	7.61329e-05	0.00282806	5.54838	4.99881	0.549568	1.46365
6367_at	CCL22	6367	C-C motif chemokine ligand 22	7.63696e-05	0.00282806	6.44134	5.36689	1.07446	2.10593
9515_at	STXBP5L	9515	syntaxin binding protein 5 like	7.63811e-05	0.00282806	4.08579	5.54085	-1.45506	0.364741
2131_at	EXT1	2131	exostosin glycosyltransferase 1	7.64118e-05	0.00282806	7.82417	8.25103	-0.42686	0.743879
65985_at	AACS	65985	acetoacetyl-CoA synthetase	7.66631e-05	0.0028323	6.45293	6.75477	-0.301845	0.811214
23639_at	LRRC6	23639	leucine rich repeat containing 6	7.74648e-05	0.00285407	6.2773	6.82788	-0.550587	0.682742
581_at	BAX	581	BCL2 associated X, apoptosis regulator	7.75278e-05	0.00285407	7.8965	7.64508	0.251421	1.19038
220_at	ALDH1A3	220	aldehyde dehydrogenase 1 family member A3	7.77722e-05	0.00285799	6.50967	5.85146	0.65821	1.57812
653567_at	TMEM236	653567	transmembrane protein 236	7.82898e-05	0.00286951	4.38939	4.17838	0.211015	1.1575
93164_at	HTR7P1	93164	5-hydroxytryptamine receptor 7 pseudogene 1	7.83625e-05	0.00286951	5.3537	5.66323	-0.309531	0.806904
5479_at	PPIB	5479	peptidylprolyl isomerase B	7.94385e-05	0.00290378	11.0772	11.2811	-0.203947	0.868172
7873_at	MANF	7873	mesencephalic astrocyte derived neurotrophic factor	7.99555e-05	0.00291753	7.73787	8.24787	-0.510005	0.70222
26470_at	SEZ6L2	26470	seizure related 6 homolog like 2	8.01363e-05	0.00291899	6.69922	5.77486	0.924358	1.89784
100033425_at	SNORD116-13	100033425	small nucleolar RNA, C/D box 116-13	8.04898e-05	0.00291953	6.96647	7.72102	-0.754549	0.592732
8325_at	FZD8	8325	frizzled class receptor 8	8.05134e-05	0.00291953	7.48248	7.95728	-0.474802	0.719565
158038_at	LINGO2	158038	leucine rich repeat and Ig domain containing 2	8.05736e-05	0.00291953	3.48354	4.5816	-1.09806	0.467144
8459_at	TPST2	8459	tyrosylprotein sulfotransferase 2	8.12004e-05	0.0029371	8.5945	9.07089	-0.476389	0.718775
26277_at	TINF2	26277	TERF1 interacting nuclear factor 2	8.14369e-05	0.00294052	8.11193	7.91982	0.192103	1.14243
5723_at	PSPH	5723	phosphoserine phosphatase	8.21565e-05	0.00296054	6.1747	6.5234	-0.348702	0.78529
4175_at	MCM6	4175	minichromosome maintenance complex component 6	8.2277e-05	0.00296054	5.28883	4.82626	0.462574	1.378
64288_at	ZSCAN31	64288	zinc finger and SCAN domain containing 31	8.27635e-05	0.00297289	4.85401	5.75706	-0.903051	0.534755
80036_at	TRPM3	80036	transient receptor potential cation channel subfamily M member 3	8.35394e-05	0.00299557	3.90543	4.28126	-0.375833	0.77066
379_at	ARL4D	379	ADP ribosylation factor like GTPase 4D	8.45775e-05	0.00302092	6.36784	6.9199	-0.552063	0.682044
55451_at	LINC00216	55451	long intergenic non-protein coding RNA 216	8.46769e-05	0.00302092	3.35821	3.18952	0.168688	1.12404
3661_at	IRF3	3661	interferon regulatory factor 3	8.46836e-05	0.00302092	7.42615	7.2112	0.214945	1.16066
93986_at	FOXP2	93986	forkhead box P2	8.53456e-05	0.0030393	4.44494	5.56222	-1.11728	0.460961
9180_at	OSMR	9180	oncostatin M receptor	8.65012e-05	0.00307517	8.52113	7.63938	0.881754	1.84261
9223_at	MAGI1	9223	membrane associated guanylate kinase, WW and PDZ domain containing 1	8.73207e-05	0.00309899	7.85857	8.42888	-0.570312	0.673471
5971_at	RELB	5971	RELB proto-oncogene, NF-kB subunit	8.89652e-05	0.00315195	6.52859	6.19905	0.32954	1.25661
6541_at	SLC7A1	6541	solute carrier family 7 member 1	8.91229e-05	0.00315215	6.97256	6.48243	0.49013	1.40457
150465_at	TTL	150465	tubulin tyrosine ligase	9.00172e-05	0.00317836	7.23701	6.87266	0.364349	1.2873
161394_at	SAMD15	161394	sterile alpha motif domain containing 15	9.03746e-05	0.00318555	5.23558	5.73396	-0.498387	0.707898
51513_at	ETV7	51513	ETS variant 7	9.10373e-05	0.00320346	4.99519	4.53765	0.457545	1.3732
79902_at	NUP85	79902	nucleoporin 85	9.13486e-05	0.00320897	6.94995	6.68973	0.260218	1.19766
330_at	BIRC3	330	baculoviral IAP repeat containing 3	9.16467e-05	0.00321399	6.23901	5.1511	1.08791	2.12566
2181_at	ACSL3	2181	acyl-CoA synthetase long chain family member 3	9.19586e-05	0.00321948	7.5276	7.87894	-0.351339	0.783856
54943_at	DNAJC28	54943	DnaJ heat shock protein family (Hsp40) member C28	9.24337e-05	0.00323066	5.44587	5.93073	-0.484858	0.714568
9197_at	SLC33A1	9197	solute carrier family 33 member 1	9.28589e-05	0.00323933	7.55248	7.91389	-0.361414	0.778401
7080_at	NKX2-1	7080	NK2 homeobox 1	9.29943e-05	0.00323933	8.66495	9.09638	-0.431429	0.741527
22904_at	SBNO2	22904	strawberry notch homolog 2	9.36896e-05	0.00325807	7.00781	6.69119	0.316616	1.24541
10385_at	BTN2A2	10385	butyrophilin subfamily 2 member A2	9.41157e-05	0.00326741	6.0332	5.64737	0.385831	1.30661
116028_at	RMI2	116028	RecQ mediated genome instability 2	9.48634e-05	0.00328786	6.97641	6.70794	0.268472	1.20453
140733_at	MACROD2	140733	mono-ADP ribosylhydrolase 2	9.52266e-05	0.00329494	5.13824	5.98092	-0.842684	0.557605
84747_at	UNC119B	84747	unc-119 lipid binding chaperone B	9.57046e-05	0.0032984	6.27953	6.63708	-0.357543	0.780492
6446_at	SGK1	6446	serum/glucocorticoid regulated kinase 1	9.59202e-05	0.0032984	6.47153	7.13368	-0.662148	0.631937
390195_at	OR5AN1	390195	olfactory receptor family 5 subfamily AN member 1	9.6238e-05	0.0032984	5.82582	4.27533	1.5505	2.92918
11329_at	STK38	11329	serine/threonine kinase 38	9.62915e-05	0.0032984	8.34383	7.80226	0.541576	1.45556
9325_at	TRIP4	9325	thyroid hormone receptor interactor 4	9.64202e-05	0.0032984	6.87551	7.16501	-0.289494	0.818189
9051_at	PSTPIP1	9051	proline-serine-threonine phosphatase interacting protein 1	9.64727e-05	0.0032984	5.20588	4.8611	0.344778	1.26996
64976_at	MRPL40	64976	mitochondrial ribosomal protein L40	9.65002e-05	0.0032984	7.57244	7.98702	-0.414587	0.750234
6277_at	S100A6	6277	S100 calcium binding protein A6	9.65999e-05	0.0032984	7.54831	6.86612	0.68219	1.60457
10525_at	HYOU1	10525	hypoxia up-regulated 1	9.7561e-05	0.00332574	7.35852	7.91345	-0.554929	0.680691
3672_at	ITGA1	3672	integrin subunit alpha 1	0.000101515	0.00345182	7.31756	8.0428	-0.72524	0.604897
51705_at	EMCN	51705	endomucin	0.000101859	0.00345182	6.78574	7.82622	-1.04048	0.486167
50943_at	FOXP3	50943	forkhead box P3	0.000101863	0.00345182	6.18398	5.66691	0.517078	1.43105
6439_at	SFTPB	6439	surfactant protein B	0.000101926	0.00345182	10.1309	8.0938	2.03713	4.10427
28983_at	TMPRSS11E	28983	transmembrane serine protease 11E	0.000103041	0.00347619	4.45965	3.54174	0.917905	1.88937
158584_at	FAAH2	158584	fatty acid amide hydrolase 2	0.000103285	0.00347619	5.75624	5.37424	0.381994	1.30314
5922_at	RASA2	5922	RAS p21 protein activator 2	0.000103351	0.00347619	6.88024	6.4584	0.421836	1.33963
4258_at	MGST2	4258	microsomal glutathione S-transferase 2	0.000103368	0.00347619	6.26703	6.58525	-0.318222	0.802058
5067_at	CNTN3	5067	contactin 3	0.000103621	0.00347619	3.54488	4.08395	-0.539072	0.688213
10109_at	ARPC2	10109	actin related protein 2/3 complex subunit 2	0.000103652	0.00347619	10.9449	10.6859	0.258947	1.1966
64754_at	SMYD3	64754	SET and MYND domain containing 3	0.000103846	0.00347706	6.31948	6.80741	-0.487927	0.713049
1474_at	CST6	1474	cystatin E/M	0.000104199	0.00348328	6.98433	5.89606	1.08828	2.1262
10148_at	EBI3	10148	Epstein-Barr virus induced 3	0.000104505	0.00348787	6.0544	5.58254	0.471855	1.38689
5891_at	MOK	5891	MOK protein kinase	0.000104902	0.0034955	5.59227	6.12235	-0.530084	0.692514
10076_at	PTPRU	10076	protein tyrosine phosphatase receptor type U	0.000105311	0.00350349	7.37244	6.77503	0.597411	1.513
1793_at	DOCK1	1793	dedicator of cytokinesis 1	0.000105865	0.00351304	8.07253	8.43818	-0.365646	0.776121
3105_at	HLA-A	3105	major histocompatibility complex, class I, A	0.000105937	0.00351304	9.64321	8.90539	0.737817	1.66765
3128_at	HLA-DRB6	3128	major histocompatibility complex, class II, DR beta 6 (pseudogene)	0.000106999	0.00354258	11.4165	10.4741	0.942448	1.92179
388_at	RHOB	388	ras homolog family member B	0.000108885	0.00359928	8.03108	8.67073	-0.639645	0.641871
55215_at	FANCI	55215	FA complementation group I	0.000110077	0.00363289	5.31562	4.73563	0.579989	1.49484
6297_at	SALL2	6297	spalt like transcription factor 2	0.000110488	0.00364065	5.52427	6.08888	-0.564606	0.67614
53358_at	SHC3	53358	SHC adaptor protein 3	0.000110844	0.00364164	7.26239	6.43294	0.829451	1.77701
57685_at	CACHD1	57685	cache domain containing 1	0.000110904	0.00364164	6.94899	7.47634	-0.527355	0.693826
482_at	ATP1B2	482	ATPase Na+/K+ transporting subunit beta 2	0.000111045	0.00364164	6.74605	7.51905	-0.772999	0.5852
9942_at	XYLB	9942	xylulokinase	0.000112783	0.00369023	5.80315	5.3996	0.403558	1.32277
8514_at	KCNAB2	8514	potassium voltage-gated channel subfamily A regulatory beta subunit 2	0.000112883	0.00369023	6.71201	6.06881	0.643203	1.56179
11322_at	TMC6	11322	transmembrane channel like 6	0.000113297	0.00369732	7.77487	7.26597	0.508901	1.42297
100151643_at	KRTAP20-4	100151643	keratin associated protein 20-4	0.000113571	0.00369732	3.76098	3.56716	0.193822	1.14379
56606_at	SLC2A9	56606	solute carrier family 2 member 9	0.000113635	0.00369732	5.41187	5.76117	-0.349301	0.784964
9901_at	SRGAP3	9901	SLIT-ROBO Rho GTPase activating protein 3	0.000113901	0.00370016	7.16119	6.71638	0.444812	1.36114
3315_at	HSPB1	3315	heat shock protein family B (small) member 1	0.000114225	0.00370403	11.8311	12.1924	-0.361273	0.778477
54832_at	VPS13C	54832	vacuolar protein sorting 13 homolog C	0.000114377	0.00370403	8.69269	8.3174	0.375297	1.29711
80303_at	EFHD1	80303	EF-hand domain family member D1	0.000114594	0.00370527	8.09739	8.75685	-0.659465	0.633113
23513_at	SCRIB	23513	scribble planar cell polarity protein	0.000115139	0.00371709	5.84478	5.61504	0.229742	1.17263
10051_at	SMC4	10051	structural maintenance of chromosomes 4	0.000117287	0.00378055	7.15907	6.73232	0.426746	1.3442
9202_at	ZMYM4	9202	zinc finger MYM-type containing 4	0.000117718	0.00378856	8.95203	9.13349	-0.181458	0.881812
113675_at	SDSL	113675	serine dehydratase like	0.000118246	0.00379963	6.48868	6.87775	-0.389072	0.763621
154141_at	MBOAT1	154141	membrane bound O-acyltransferase domain containing 1	0.000118508	0.00380215	8.09562	7.65151	0.444117	1.36048
58476_at	TP53INP2	58476	tumor protein p53 inducible nuclear protein 2	0.000118714	0.00380252	7.00131	7.41944	-0.41813	0.748394
8038_at	ADAM12	8038	ADAM metallopeptidase domain 12	0.000118886	0.00380252	6.09984	4.93801	1.16183	2.23742
440533_at	PSG8	440533	pregnancy specific beta-1-glycoprotein 8	0.00011914	0.00380478	4.94626	3.16276	1.7835	3.4426
57669_at	EPB41L5	57669	erythrocyte membrane protein band 4.1 like 5	0.000120925	0.00384853	7.90176	8.43279	-0.531023	0.692064
8877_at	SPHK1	8877	sphingosine kinase 1	0.000121021	0.00384853	6.21241	5.86484	0.347568	1.27241
3269_at	HRH1	3269	histamine receptor H1	0.0001214	0.00384853	5.50282	4.99081	0.512016	1.42604
25963_at	TMEM87A	25963	transmembrane protein 87A	0.000121598	0.00384853	8.50579	8.94599	-0.440195	0.737035
9693_at	RAPGEF2	9693	Rap guanine nucleotide exchange factor 2	0.00012161	0.00384853	7.31219	7.68492	-0.372732	0.772319
2230_at	FDX1	2230	ferredoxin 1	0.000121761	0.00384853	7.00343	7.29934	-0.295904	0.814562
1508_at	CTSB	1508	cathepsin B	0.00012192	0.00384853	12.3324	11.9897	0.342775	1.26819
23650_at	TRIM29	23650	tripartite motif containing 29	0.000121996	0.00384853	6.49173	5.61203	0.879698	1.83999
128077_at	LIX1L	128077	limb and CNS expressed 1 like	0.000122656	0.00386142	7.76093	8.14502	-0.384087	0.766264
6717_at	SRI	6717	sorcin	0.000122793	0.00386142	9.29341	9.58235	-0.288938	0.818504
3675_at	ITGA3	3675	integrin subunit alpha 3	0.000122963	0.00386142	10.3557	9.64884	0.706889	1.63228
29992_at	PILRA	29992	paired immunoglobin like type 2 receptor alpha	0.000123273	0.00386167	6.34828	5.98523	0.363056	1.28615
84328_at	LZIC	84328	leucine zipper and CTNNBIP1 domain containing	0.000123344	0.00386167	6.78463	7.07154	-0.286914	0.819653
56907_at	SPIRE1	56907	spire type actin nucleation factor 1	0.000124232	0.00387885	7.45471	6.93111	0.523601	1.43754
59352_at	LGR6	59352	leucine rich repeat containing G protein-coupled receptor 6	0.000124267	0.00387885	5.40234	5.99755	-0.595213	0.661947
699_at	BUB1	699	BUB1 mitotic checkpoint serine/threonine kinase	0.000124695	0.00388637	4.74115	4.1022	0.638948	1.55719
57452_at	GALNT16	57452	polypeptide N-acetylgalactosaminyltransferase 16	0.000125448	0.00390396	5.85632	6.41152	-0.555191	0.680567
2009_at	EML1	2009	EMAP like 1	0.000126267	0.00392356	6.07445	6.58519	-0.510737	0.701864
27087_at	B3GAT1	27087	beta-1,3-glucuronyltransferase 1	0.000129363	0.00401374	6.48187	5.8147	0.667165	1.58795
222236_at	NAPEPLD	222236	N-acyl phosphatidylethanolamine phospholipase D	0.000130536	0.00404409	7.26883	7.79034	-0.52151	0.696642
146857_at	SLFN13	146857	schlafen family member 13	0.000130996	0.00405229	7.42756	6.84097	0.586595	1.5017
8634_at	RTCA	8634	RNA 3'-terminal phosphate cyclase	0.000131435	0.00405401	7.67943	7.4336	0.245828	1.18577
3002_at	GZMB	3002	granzyme B	0.000131443	0.00405401	5.48164	5.18044	0.301194	1.23216
80380_at	PDCD1LG2	80380	programmed cell death 1 ligand 2	0.000133006	0.00409497	6.00304	5.00569	0.997351	1.99633
4277_at	MICB	4277	MHC class I polypeptide-related sequence B	0.000133167	0.00409497	5.72397	5.33177	0.392198	1.31239
23239_at	PHLPP1	23239	PH domain and leucine rich repeat protein phosphatase 1	0.000133777	0.00410764	6.08004	6.39223	-0.312185	0.805421
10367_at	MICU1	10367	mitochondrial calcium uptake 1	0.000134458	0.00411566	7.40307	7.09118	0.311892	1.24133
54898_at	ELOVL2	54898	ELOVL fatty acid elongase 2	0.000134553	0.00411566	3.97785	4.41923	-0.441371	0.736434
389435_at	RPL27AP6	389435	ribosomal protein L27a pseudogene 6	0.000134634	0.00411566	7.4096	7.18323	0.226371	1.16989
80230_at	RUFY1	80230	RUN and FYVE domain containing 1	0.000135135	0.00412333	7.89497	7.6598	0.235167	1.17704
8555_at	CDC14B	8555	cell division cycle 14B	0.000135282	0.00412333	5.95596	6.4761	-0.52014	0.697304
4321_at	MMP12	4321	matrix metallopeptidase 12	0.000135565	0.00412337	4.52181	3.56446	0.95735	1.94174
80319_at	CXXC4	80319	CXXC finger protein 4	0.000135682	0.00412337	4.66737	5.16338	-0.496009	0.709066
79836_at	LONRF3	79836	LON peptidase N-terminal domain and ring finger 3	0.00013669	0.00414186	7.03796	7.60262	-0.564659	0.676115
83648_at	FAM167A	83648	family with sequence similarity 167 member A	0.000136757	0.00414186	6.32446	7.63294	-1.30849	0.403744
113_at	ADCY7	113	adenylate cyclase 7	0.00013689	0.00414186	6.70099	6.13116	0.569831	1.48435
8446_at	DUSP11	8446	dual specificity phosphatase 11	0.000137233	0.0041462	8.80069	8.56133	0.23936	1.18047
8425_at	LTBP4	8425	latent transforming growth factor beta binding protein 4	0.000138325	0.00416898	8.4155	8.98079	-0.565288	0.67582
5426_at	POLE	5426	DNA polymerase epsilon, catalytic subunit	0.000138389	0.00416898	5.92	5.54814	0.371864	1.29402
63901_at	FAM111A	63901	family with sequence similarity 111 member A	0.000138636	0.00417036	8.21756	7.69748	0.520078	1.43403
23251_at	MINAR1	23251	membrane integral NOTCH2 associated receptor 1	0.000139287	0.00418385	4.97084	4.76995	0.200892	1.14941
131870_at	NUDT16	131870	nudix hydrolase 16	0.000140298	0.00420289	6.96816	7.26269	-0.29453	0.815338
7111_at	TMOD1	7111	tropomodulin 1	0.000140326	0.00420289	7.49697	8.58896	-1.09199	0.469114
91373_at	UAP1L1	91373	UDP-N-acetylglucosamine pyrophosphorylase 1 like 1	0.000141048	0.00421841	6.47106	6.23775	0.23331	1.17553
5629_at	PROX1	5629	prospero homeobox 1	0.000142933	0.00425415	4.61406	5.52306	-0.909006	0.532552
10435_at	CDC42EP2	10435	CDC42 effector protein 2	0.000142953	0.00425415	6.25848	6.57906	-0.320572	0.800753
84419_at	C15orf48	84419	chromosome 15 open reading frame 48	0.000143384	0.00425415	4.9664	4.32734	0.639058	1.55731
79679_at	VTCN1	79679	V-set domain containing T cell activation inhibitor 1	0.000143396	0.00425415	4.68121	3.6943	0.986918	1.98195
116068_at	LYSMD3	116068	LysM domain containing 3	0.000143627	0.00425415	7.53238	7.80475	-0.272372	0.827957
1200_at	TPP1	1200	tripeptidyl peptidase 1	0.000143657	0.00425415	9.61043	9.16665	0.443785	1.36017
161291_at	TMEM30B	161291	transmembrane protein 30B	0.00014368	0.00425415	8.66272	9.15201	-0.489291	0.712375
5138_at	PDE2A	5138	phosphodiesterase 2A	0.000144547	0.00427374	5.70491	6.17393	-0.469028	0.722451
55846_at	ITFG2	55846	integrin alpha FG-GAP repeat containing 2	0.000145058	0.00428272	8.12713	8.41374	-0.286615	0.819823
5898_at	RALA	5898	RAS like proto-oncogene A	0.000145642	0.00429385	6.69208	6.40287	0.289201	1.22196
51449_at	PCYOX1	51449	prenylcysteine oxidase 1	0.000146	0.00429574	9.60763	9.98046	-0.372836	0.772263
362_at	AQP5	362	aquaporin 5	0.000146121	0.00429574	6.10395	7.31318	-1.20923	0.432501
2509_at	FTH1P5	2509	ferritin heavy chain 1 pseudogene 5	0.000147968	0.00434062	4.44835	4.09824	0.350112	1.27466
90624_at	LYRM7	90624	LYR motif containing 7	0.000148066	0.00434062	4.65657	5.13143	-0.474859	0.719537
55228_at	PNMA8A	55228	PNMA family member 8A	0.000148774	0.0043548	6.12005	6.61739	-0.497347	0.708408
10866_at	HCP5	10866	HLA complex P5	0.00014897	0.0043548	7.952	6.99498	0.957013	1.94129
60468_at	BACH2	60468	BTB domain and CNC homolog 2	0.000149389	0.0043609	5.27163	4.80393	0.467698	1.3829
129642_at	MBOAT2	129642	membrane bound O-acyltransferase domain containing 2	0.000149619	0.00436147	8.19359	7.42606	0.767535	1.70236
874_at	CBR3	874	carbonyl reductase 3	0.00015012	0.00436993	5.94185	5.70761	0.234245	1.17629
10312_at	TCIRG1	10312	T cell immune regulator 1, ATPase H+ transporting V0 subunit a3	0.0001514	0.00440056	8.40652	8.01424	0.392278	1.31246
4248_at	MGAT3	4248	mannosyl (beta-1,4-)-glycoprotein beta-1,4-N-acetylglucosaminyltransferase	0.000151779	0.00440056	7.28945	6.8595	0.42995	1.34719
6645_at	SNTB2	6645	syntrophin beta 2	0.000151826	0.00440056	8.48585	8.83018	-0.344332	0.787673
996_at	CDC27	996	cell division cycle 27	0.000152211	0.00440056	8.23709	8.54386	-0.306766	0.808452
8153_at	RND2	8153	Rho family GTPase 2	0.000152234	0.00440056	6.16064	7.02235	-0.861709	0.5503
79812_at	MMRN2	79812	multimerin 2	0.000152609	0.00440527	6.76844	7.16439	-0.395951	0.759988
9520_at	NPEPPS	9520	aminopeptidase puromycin sensitive	0.000153323	0.0044197	8.72949	8.43832	0.291171	1.22363
1843_at	DUSP1	1843	dual specificity phosphatase 1	0.000153915	0.00442225	10.6949	11.5077	-0.81277	0.569288
26298_at	EHF	26298	ETS homologous factor	0.000154273	0.00442225	7.32471	6.08278	1.24192	2.36514
8140_at	SLC7A5	8140	solute carrier family 7 member 5	0.000154417	0.00442225	6.46243	5.89176	0.570666	1.48521
10494_at	STK25	10494	serine/threonine kinase 25	0.000154469	0.00442225	7.65146	7.92055	-0.269087	0.829845
1739_at	DLG1	1739	discs large MAGUK scaffold protein 1	0.000154478	0.00442225	9.27856	9.59711	-0.318549	0.801876
56649_at	TMPRSS4	56649	transmembrane serine protease 4	0.000155846	0.00444139	7.8962	6.15093	1.74527	3.35257
30001_at	ERO1A	30001	endoplasmic reticulum oxidoreductase 1 alpha	0.000155983	0.00444139	8.41508	7.93302	0.482056	1.39673
116985_at	ARAP1	116985	ArfGAP with RhoGAP domain, ankyrin repeat and PH domain 1	0.000155989	0.00444139	7.88533	7.54965	0.335678	1.26197
240_at	ALOX5	240	arachidonate 5-lipoxygenase	0.000156004	0.00444139	9.3044	7.96154	1.34286	2.53654
57556_at	SEMA6A	57556	semaphorin 6A	0.000156706	0.0044514	5.59673	6.34302	-0.746294	0.596133
57045_at	TWSG1	57045	twisted gastrulation BMP signaling modulator 1	0.000156785	0.0044514	7.93298	8.2946	-0.361623	0.778289
53918_at	PELO	53918	pelota mRNA surveillance and ribosome rescue factor	0.000158676	0.00449779	7.3525	7.65851	-0.306016	0.808873
54922_at	RASIP1	54922	Ras interacting protein 1	0.000158853	0.00449779	5.92636	6.24643	-0.320071	0.80103
11034_at	DSTN	11034	destrin, actin depolymerizing factor	0.000159164	0.00450045	8.21605	8.62853	-0.412484	0.751329
1062_at	CENPE	1062	centromere protein E	0.000160189	0.00452051	3.45787	3.26532	0.192551	1.14278
1534_at	CYB561	1534	cytochrome b561	0.000160351	0.00452051	5.97717	6.38412	-0.406944	0.754219
113655_at	MFSD3	113655	major facilitator superfamily domain containing 3	0.000160528	0.00452051	7.38322	7.67488	-0.291662	0.81696
254102_at	EHBP1L1	254102	EH domain binding protein 1 like 1	0.000161308	0.00453633	5.91695	5.63547	0.281482	1.21544
84271_at	POLDIP3	84271	DNA polymerase delta interacting protein 3	0.000162267	0.00455288	7.77753	8.09147	-0.31394	0.804442
6340_at	SCNN1G	6340	sodium channel epithelial 1 gamma subunit	0.000162336	0.00455288	5.80208	6.59022	-0.788134	0.579093
2022_at	ENG	2022	endoglin	0.000163169	0.00457005	9.03839	9.5614	-0.523002	0.695922
23596_at	OPN3	23596	opsin 3	0.000167139	0.00467492	7.10979	6.71592	0.393866	1.31391
84078_at	KBTBD7	84078	kelch repeat and BTB domain containing 7	0.000167528	0.00467949	5.82925	6.28212	-0.45287	0.730588
23509_at	POFUT1	23509	protein O-fucosyltransferase 1	0.000167887	0.00468321	6.25716	6.46711	-0.209943	0.864572
648987_at	LOC648987	648987	uncharacterized LOC648987	0.000169835	0.00473118	5.21172	4.7869	0.424824	1.34241
57186_at	RALGAPA2	57186	Ral GTPase activating protein catalytic alpha subunit 2	0.000170493	0.00473867	8.59352	9.08794	-0.49442	0.709847
10514_at	MYBBP1A	10514	MYB binding protein 1a	0.000170561	0.00473867	6.96789	6.72374	0.24415	1.18439
9722_at	NOS1AP	9722	nitric oxide synthase 1 adaptor protein	0.000172605	0.00478903	6.2047	5.81201	0.392687	1.31284
10855_at	HPSE	10855	heparanase	0.000174676	0.00483818	5.2383	4.81599	0.422315	1.34008
8631_at	SKAP1	8631	src kinase associated phosphoprotein 1	0.000174843	0.00483818	4.75361	4.03035	0.723257	1.6509
2690_at	GHR	2690	growth hormone receptor	0.0001755	0.00484987	4.65515	5.34248	-0.687333	0.621001
861_at	RUNX1	861	RUNX family transcription factor 1	0.000177188	0.00488646	8.28167	7.56865	0.713021	1.63923
9145_at	SYNGR1	9145	synaptogyrin 1	0.000177295	0.00488646	6.18897	6.52217	-0.333196	0.793776
84617_at	TUBB6	84617	tubulin beta 6 class V	0.000179277	0.00493453	7.38316	7.08684	0.296323	1.22801
57563_at	KLHL8	57563	kelch like family member 8	0.000180171	0.00494689	5.94755	6.4978	-0.550248	0.682903
56241_at	SUSD2	56241	sushi domain containing 2	0.000180204	0.00494689	7.23711	7.92983	-0.692721	0.618686
8444_at	DYRK3	8444	dual specificity tyrosine phosphorylation regulated kinase 3	0.00018057	0.00495039	5.9693	6.26224	-0.292935	0.81624
257106_at	ARHGAP30	257106	Rho GTPase activating protein 30	0.000181179	0.00496053	5.68548	5.23103	0.45445	1.37026
10203_at	CALCRL	10203	calcitonin receptor like receptor	0.000182761	0.00499723	7.82311	8.71632	-0.893202	0.538418
83742_at	MARVELD1	83742	MARVEL domain containing 1	0.000183447	0.00500939	7.63313	7.28873	0.344401	1.26962
7373_at	COL14A1	7373	collagen type XIV alpha 1 chain	0.000184269	0.00502522	8.54533	9.50591	-0.960585	0.513849
5420_at	PODXL	5420	podocalyxin like	0.000184686	0.00502996	9.27386	9.85207	-0.578211	0.669794
9200_at	HACD1	9200	3-hydroxyacyl-CoA dehydratase 1	0.000185557	0.00504705	6.86047	6.1326	0.727867	1.65619
5435_at	POLR2F	5435	RNA polymerase II subunit F	0.000186021	0.00505303	7.84095	8.20448	-0.363527	0.777262
79713_at	IGFLR1	79713	IGF like family receptor 1	0.000186667	0.00506078	6.63403	6.12843	0.505598	1.41971
253650_at	ANKRD18A	253650	ankyrin repeat domain 18A	0.000186794	0.00506078	5.68815	6.4892	-0.801053	0.57393
146722_at	CD300LF	146722	CD300 molecule like family member f	0.000187171	0.00506437	5.23303	4.85038	0.382654	1.30374
54442_at	KCTD5	54442	potassium channel tetramerization domain containing 5	0.000188837	0.00510277	7.19066	6.94736	0.243298	1.1837
6364_at	CCL20	6364	C-C motif chemokine ligand 20	0.000190852	0.0051423	4.14997	3.59853	0.551436	1.46554
7314_at	UBB	7314	ubiquitin B	0.000190903	0.0051423	12.1987	12.4029	-0.204208	0.868015
3993_at	LLGL2	3993	LLGL scribble cell polarity complex component 2	0.000191044	0.0051423	7.07884	6.78296	0.29588	1.22763
116159_at	CYYR1	116159	cysteine and tyrosine rich 1	0.000193021	0.00518287	6.87221	7.42049	-0.548284	0.683833
54977_at	SLC25A38	54977	solute carrier family 25 member 38	0.000193051	0.00518287	8.26163	8.63714	-0.375512	0.770832
79156_at	PLEKHF1	79156	pleckstrin homology and FYVE domain containing 1	0.00019338	0.005185	5.79994	5.47429	0.325646	1.25323
6595_at	SMARCA2	6595	SWI/SNF related, matrix associated, actin dependent regulator of chromatin, subfamily a, member 2	0.000193641	0.00518526	7.84271	8.20448	-0.361771	0.778209
79668_at	PARP8	79668	poly(ADP-ribose) polymerase family member 8	0.000195156	0.00521639	8.19516	8.64694	-0.451783	0.731139
84187_at	TMEM164	84187	transmembrane protein 164	0.000195306	0.00521639	6.20225	6.67614	-0.473884	0.720024
11061_at	CNMD	11061	chondromodulin	0.00019774	0.00527459	4.56641	5.41288	-0.846468	0.556144
55521_at	TRIM36	55521	tripartite motif containing 36	0.000199372	0.00531129	3.95802	5.07615	-1.11812	0.460693
3833_at	KIFC1	3833	kinesin family member C1	0.000199662	0.00531218	4.51965	4.31479	0.204867	1.15258
57182_at	ANKRD50	57182	ankyrin repeat domain 50	0.000200847	0.00532906	6.58781	6.95266	-0.364851	0.776549
781_at	CACNA2D1	781	calcium voltage-gated channel auxiliary subunit alpha2delta 1	0.00020105	0.00532906	7.60564	8.05779	-0.452147	0.730954
4774_at	NFIA	4774	nuclear factor I A	0.000201093	0.00532906	9.46572	10.127	-0.661233	0.632337
64601_at	VPS16	64601	VPS16 core subunit of CORVET and HOPS complexes	0.000201325	0.00532906	6.05615	6.2708	-0.214643	0.861759
159_at	ADSS	159	adenylosuccinate synthase	0.000202841	0.00536236	7.11891	6.76606	0.352845	1.27708
3134_at	HLA-F	3134	major histocompatibility complex, class I, F	0.000203984	0.00538569	8.15349	7.3903	0.763192	1.69724
29128_at	UHRF1	29128	ubiquitin like with PHD and ring finger domains 1	0.000204503	0.00539254	5.58517	5.17133	0.413846	1.33223
2975_at	GTF3C1	2975	general transcription factor IIIC subunit 1	0.000205647	0.00541186	7.83622	8.29791	-0.461687	0.726137
55139_at	ANKZF1	55139	ankyrin repeat and zinc finger domain containing 1	0.000205794	0.00541186	6.20383	5.84788	0.355951	1.27983
54893_at	MTMR10	54893	myotubularin related protein 10	0.000206248	0.00541186	7.92024	8.20331	-0.283074	0.821838
53347_at	UBASH3A	53347	ubiquitin associated and SH3 domain containing A	0.000206406	0.00541186	4.37069	3.95794	0.412746	1.33122
7253_at	TSHR	7253	thyroid stimulating hormone receptor	0.000206542	0.00541186	10.8519	11.3203	-0.468426	0.722753
94239_at	H2AFV	94239	H2A histone family member V	0.000207533	0.0054283	8.41185	8.63471	-0.22286	0.856865
646_at	BNC1	646	basonuclin 1	0.000208157	0.0054283	4.67302	4.08282	0.590193	1.50545
728658_at	RPL13AP5	728658	ribosomal protein L13a pseudogene 5	0.000208184	0.0054283	11.9296	11.7805	0.149173	1.10893
2668_at	GDNF	2668	glial cell derived neurotrophic factor	0.000208217	0.0054283	3.82013	3.59423	0.225901	1.16951
200315_at	APOBEC3A	200315	apolipoprotein B mRNA editing enzyme catalytic subunit 3A	0.000209034	0.00544275	4.55223	4.24448	0.30775	1.23778
9066_at	SYT7	9066	synaptotagmin 7	0.000210554	0.00546649	5.56892	5.23457	0.33435	1.26081
1804_at	DPP6	1804	dipeptidyl peptidase like 6	0.000210614	0.00546649	4.85545	6.04787	-1.19242	0.437569
90459_at	ERI1	90459	exoribonuclease 1	0.000211046	0.00546649	5.52398	5.20862	0.315364	1.24433
57613_at	FAM234B	57613	family with sequence similarity 234 member B	0.000211104	0.00546649	6.1618	6.76038	-0.598585	0.660401
201294_at	UNC13D	201294	unc-13 homolog D	0.000211264	0.00546649	5.9737	5.65797	0.315727	1.24464
10954_at	PDIA5	10954	protein disulfide isomerase family A member 5	0.000211813	0.00547385	7.04869	7.57398	-0.525284	0.694822
6419_at	SETMAR	6419	SET domain and mariner transposase fusion gene	0.000212849	0.00548011	6.36268	6.70116	-0.338482	0.790873
255928_at	SYT14	255928	synaptotagmin 14	0.000212889	0.00548011	7.66863	6.91938	0.749247	1.68092
11156_at	PTP4A3	11156	protein tyrosine phosphatase 4A3	0.000213086	0.00548011	8.67887	8.10852	0.570348	1.48488
116369_at	SLC26A8	116369	solute carrier family 26 member 8	0.000213113	0.00548011	4.3851	5.38941	-1.00432	0.498506
4048_at	LTA4H	4048	leukotriene A4 hydrolase	0.000215647	0.00553841	8.81234	8.52648	0.285854	1.21913
6329_at	SCN4A	6329	sodium voltage-gated channel alpha subunit 4	0.0002163	0.0055483	6.0009	6.55708	-0.556177	0.680102
27165_at	GLS2	27165	glutaminase 2	0.000216746	0.00555274	5.8183	5.34634	0.471961	1.38699
79993_at	ELOVL7	79993	ELOVL fatty acid elongase 7	0.000217009	0.00555274	8.47845	7.64602	0.832423	1.78067
285329_at	UBQLN4P1	285329	ubiquilin 4 pseudogene 1	0.000218773	0.00558408	5.39515	4.95015	0.444992	1.36131
28977_at	MRPL42	28977	mitochondrial ribosomal protein L42	0.000218906	0.00558408	7.19293	7.41593	-0.223005	0.856779
1908_at	EDN3	1908	endothelin 3	0.000219042	0.00558408	5.75771	6.83884	-1.08113	0.472659
6833_at	ABCC8	6833	ATP binding cassette subfamily C member 8	0.000219485	0.00558852	5.25454	5.73087	-0.47633	0.718804
400650_at	TPMTP1	400650	thiopurine S-methyltransferase pseudogene 1	0.000219815	0.00559005	5.12267	5.52906	-0.406389	0.75451
84216_at	TMEM117	84216	transmembrane protein 117	0.000220463	0.00559965	7.22668	6.77945	0.447236	1.36343
7976_at	FZD3	7976	frizzled class receptor 3	0.000221087	0.00560863	6.56239	7.12673	-0.564341	0.676264
57060_at	PCBP4	57060	poly(rC) binding protein 4	0.000221463	0.00561062	6.14521	6.45254	-0.307334	0.808134
1069_at	CETN2	1069	centrin 2	0.000221707	0.00561062	8.74027	9.17749	-0.437224	0.738554
83690_at	CRISPLD1	83690	cysteine rich secretory protein LCCL domain containing 1	0.000223297	0.00564396	5.24886	5.89651	-0.647656	0.638317
65084_at	TMEM135	65084	transmembrane protein 135	0.00022499	0.00567984	6.94935	7.37602	-0.426672	0.743976
11112_at	HIBADH	11112	3-hydroxyisobutyrate dehydrogenase	0.000226842	0.00571962	8.14473	8.60012	-0.455384	0.729316
30008_at	EFEMP2	30008	EGF containing fibulin extracellular matrix protein 2	0.0002274	0.00572672	8.21827	8.52096	-0.302692	0.810738
54796_at	BNC2	54796	basonuclin 2	0.000229658	0.00577657	6.39218	7.52672	-1.13455	0.455478
64105_at	CENPK	64105	centromere protein K	0.000230636	0.00579414	4.80708	4.19213	0.614957	1.53151
60370_at	AVPI1	60370	arginine vasopressin induced 1	0.000231243	0.00580235	7.38066	6.85127	0.529388	1.44332
7849_at	PAX8	7849	paired box 8	0.000232388	0.0058218	10.7071	11.2121	-0.504961	0.704679
10389_at	SCML2	10389	Scm polycomb group protein like 2	0.000232799	0.0058218	3.6339	3.8995	-0.265601	0.831852
90139_at	TSPAN18	90139	tetraspanin 18	0.000232861	0.0058218	6.95792	7.87173	-0.913805	0.530783
100033431_at	SNORD116-20	100033431	small nucleolar RNA, C/D box 116-20	0.000234236	0.00584914	11.3035	11.7345	-0.431011	0.741742
7127_at	TNFAIP2	7127	TNF alpha induced protein 2	0.00023584	0.00588209	7.31704	6.6888	0.628238	1.54568
67_at	ACTBP7	67	ACTB pseudogene 7	0.000237381	0.00591341	7.22601	6.87247	0.353539	1.27769
5793_at	PTPRG	5793	protein tyrosine phosphatase receptor type G	0.000237711	0.00591452	8.39794	9.0635	-0.665558	0.630445
133686_at	NADK2	133686	NAD kinase 2, mitochondrial	0.000239391	0.00594919	6.48953	6.94876	-0.459233	0.727373
55259_at	CASC1	55259	cancer susceptibility 1	0.000243127	0.00603479	3.68754	4.09517	-0.407631	0.75386
54929_at	TMEM161A	54929	transmembrane protein 161A	0.000243555	0.00603817	6.67593	7.04817	-0.372237	0.772584
6648_at	SOD2	6648	superoxide dismutase 2	0.000245075	0.00606861	7.68253	6.92673	0.755807	1.68858
26772_at	SNORD4B	26772	small nucleolar RNA, C/D box 4B	0.000245518	0.00607233	6.74117	6.19544	0.54573	1.45976
10548_at	TM9SF1	10548	transmembrane 9 superfamily member 1	0.000246074	0.00607854	8.38495	8.65146	-0.266509	0.831329
152195_at	NUDT16P1	152195	nudix hydrolase 16 pseudogene 1	0.000246518	0.00607854	7.24023	7.63688	-0.396648	0.759621
64895_at	PAPOLG	64895	poly(A) polymerase gamma	0.000246724	0.00607854	8.42466	8.86405	-0.439388	0.737448
84141_at	EVA1A	84141	eva-1 homolog A, regulator of programmed cell death	0.000246943	0.00607854	5.50721	5.10071	0.406494	1.32546
106481083_at	RN7SL586P	106481083	RNA, 7SL, cytoplasmic 586, pseudogene	0.000247318	0.00608056	3.86876	4.15864	-0.289881	0.81797
10370_at	CITED2	10370	Cbp/p300 interacting transactivator with Glu/Asp rich carboxy-terminal domain 2	0.000248198	0.00609364	9.6517	10.2478	-0.596132	0.661525
441951_at	ZFAS1	441951	ZNFX1 antisense RNA 1	0.000248953	0.00609364	7.39604	7.10426	0.291788	1.22416
558_at	AXL	558	AXL receptor tyrosine kinase	0.000249072	0.00609364	8.10603	7.63856	0.467466	1.38268
58528_at	RRAGD	58528	Ras related GTP binding D	0.000250292	0.00609364	8.57805	7.71155	0.866499	1.82323
27071_at	DAPP1	27071	dual adaptor of phosphotyrosine and 3-phosphoinositides 1	0.000250351	0.00609364	4.71444	3.90808	0.806363	1.7488
11238_at	CA5B	11238	carbonic anhydrase 5B	0.000250374	0.00609364	6.5511	7.06423	-0.513136	0.700697
3718_at	JAK3	3718	Janus kinase 3	0.000250679	0.00609364	6.26514	5.5163	0.74884	1.68044
5924_at	RASGRF2	5924	Ras protein specific guanine nucleotide releasing factor 2	0.000250889	0.00609364	6.34138	7.01535	-0.673965	0.626782
25862_at	USP49	25862	ubiquitin specific peptidase 49	0.000250907	0.00609364	4.99349	5.44212	-0.448631	0.732738
5787_at	PTPRB	5787	protein tyrosine phosphatase receptor type B	0.000250912	0.00609364	6.96573	7.52956	-0.563829	0.676504
160364_at	CLEC12A	160364	C-type lectin domain family 12 member A	0.000251084	0.00609364	3.90612	3.38321	0.522907	1.43685
5538_at	PPT1	5538	palmitoyl-protein thioesterase 1	0.000252157	0.00611251	9.46498	9.19093	0.274053	1.2092
1490_at	CCN2	1490	cellular communication network factor 2	0.000252949	0.00612455	9.71054	10.4402	-0.729685	0.603036
83744_at	ZNF484	83744	zinc finger protein 484	0.000253753	0.00612639	6.91022	7.25608	-0.345856	0.786841
10008_at	KCNE3	10008	potassium voltage-gated channel subfamily E regulatory subunit 3	0.000253866	0.00612639	4.47487	4.7754	-0.300527	0.811956
10276_at	NET1	10276	neuroepithelial cell transforming 1	0.000253912	0.00612639	7.99438	7.45131	0.543069	1.45707
80129_at	CCDC170	80129	coiled-coil domain containing 170	0.000254521	0.00613395	5.05905	5.40083	-0.341785	0.789064
3383_at	ICAM1	3383	intercellular adhesion molecule 1	0.000255614	0.00615162	9.41124	8.54475	0.86649	1.82322
79068_at	FTO	79068	FTO alpha-ketoglutarate dependent dioxygenase	0.000255848	0.00615162	8.61183	8.85664	-0.244813	0.843925
23229_at	ARHGEF9	23229	Cdc42 guanine nucleotide exchange factor 9	0.000257248	0.00617812	7.24392	7.50155	-0.257628	0.836462
6820_at	SULT2B1	6820	sulfotransferase family 2B member 1	0.000258496	0.00619736	5.97771	5.55432	0.423397	1.34108
8569_at	MKNK1	8569	MAPK interacting serine/threonine kinase 1	0.000258647	0.00619736	7.94617	7.64333	0.302831	1.23356
27237_at	ARHGEF16	27237	Rho guanine nucleotide exchange factor 16	0.000259286	0.00620549	6.177	6.00744	0.169559	1.12471
7107_at	GPR137B	7107	G protein-coupled receptor 137B	0.000261808	0.00625862	8.46772	8.06227	0.405444	1.3245
22889_at	KHDC4	22889	KH domain containing 4, pre-mRNA splicing factor	0.000262224	0.00626136	8.35727	8.00386	0.35341	1.27758
1780_at	DYNC1I1	1780	dynein cytoplasmic 1 intermediate chain 1	0.000262627	0.00626375	4.77588	5.17113	-0.395257	0.760354
11056_at	DDX52	11056	DExD-box helicase 52	0.000263077	0.00626728	7.80782	7.47313	0.334693	1.26111
6578_at	SLCO2A1	6578	solute carrier organic anion transporter family member 2A1	0.000263859	0.0062787	8.93655	9.65017	-0.71362	0.609788
56899_at	ANKS1B	56899	ankyrin repeat and sterile alpha motif domain containing 1B	0.000264836	0.00629471	5.05164	5.82897	-0.777324	0.583448
5993_at	RFX5	5993	regulatory factor X5	0.000265336	0.00629938	7.70713	7.36406	0.343071	1.26845
57406_at	ABHD6	57406	abhydrolase domain containing 6	0.000265658	0.00629981	6.13851	6.50897	-0.370465	0.773533
166379_at	BBS12	166379	Bardet-Biedl syndrome 12	0.000266353	0.0063046	4.96808	5.26943	-0.301349	0.811493
30815_at	ST6GALNAC6	30815	ST6 N-acetylgalactosaminide alpha-2,6-sialyltransferase 6	0.000266469	0.0063046	8.32854	8.7019	-0.373366	0.771979
4496_at	MT1H	4496	metallothionein 1H	0.000267472	0.00632111	5.80279	7.01667	-1.21388	0.431109
597_at	BCL2A1	597	BCL2 related protein A1	0.000267946	0.00632512	5.80584	5.15857	0.647274	1.56621
126374_at	WTIP	126374	WT1 interacting protein	0.000271408	0.00639847	7.1629	6.69796	0.464935	1.38026
375484_at	SIMC1	375484	SUMO interacting motifs containing 1	0.000271671	0.00639847	5.26818	5.04703	0.221155	1.16567
642892_at	RPS29P3	642892	ribosomal protein S29 pseudogene 3	0.000273487	0.00643121	6.49681	6.23943	0.257386	1.19531
2247_at	FGF2	2247	fibroblast growth factor 2	0.000274621	0.00643121	6.95151	6.54594	0.405573	1.32461
89792_at	GAL3ST3	89792	galactose-3-O-sulfotransferase 3	0.000275141	0.00643121	7.00256	7.59155	-0.588994	0.664806
729966_at	LOC729966	729966	uncharacterized LOC729966	0.000275188	0.00643121	6.89312	6.15771	0.735417	1.66488
29091_at	STXBP6	29091	syntaxin binding protein 6	0.000275346	0.00643121	7.40617	8.41236	-1.00619	0.49786
661_at	POLR3D	661	RNA polymerase III subunit D	0.000275351	0.00643121	7.28461	7.05673	0.22788	1.17111
441024_at	MTHFD2L	441024	methylenetetrahydrofolate dehydrogenase (NADP+ dependent) 2 like	0.000275599	0.00643121	4.82142	4.34589	0.475525	1.39042
26297_at	SERGEF	26297	secretion regulating guanine nucleotide exchange factor	0.000275703	0.00643121	7.55085	8.13235	-0.581498	0.66827
66000_at	TMEM108	66000	transmembrane protein 108	0.000275854	0.00643121	6.29538	7.29969	-1.00431	0.498508
5696_at	PSMB8	5696	proteasome subunit beta 8	0.00027676	0.00644509	6.25751	5.72756	0.529945	1.44387
9926_at	LPGAT1	9926	lysophosphatidylglycerol acyltransferase 1	0.000277396	0.00645264	7.24133	7.57207	-0.330741	0.795128
2175_at	FANCA	2175	FA complementation group A	0.000277941	0.00645722	5.21732	4.88061	0.336703	1.26287
26224_at	FBXL3	26224	F-box and leucine rich repeat protein 3	0.0002784	0.00645722	8.71391	9.01655	-0.302644	0.810765
84519_at	ACRBP	84519	acrosin binding protein	0.000278527	0.00645722	6.0928	6.5448	-0.452001	0.731028
79742_at	DIPK2B	79742	divergent protein kinase domain 2B	0.000279496	0.00646566	5.57591	6.01636	-0.44045	0.736905
10159_at	ATP6AP2	10159	ATPase H+ transporting accessory protein 2	0.000279515	0.00646566	9.57941	9.87469	-0.295284	0.814912
1958_at	EGR1	1958	early growth response 1	0.000280717	0.00647686	11.1152	11.7347	-0.619425	0.65093
2888_at	GRB14	2888	growth factor receptor bound protein 14	0.000280955	0.00647686	3.81401	4.17842	-0.364413	0.776785
2737_at	GLI3	2737	GLI family zinc finger 3	0.00028144	0.00647686	6.25987	6.88647	-0.626597	0.647703
391126_at	RPL26P12	391126	ribosomal protein L26 pseudogene 12	0.00028153	0.00647686	3.48537	3.29652	0.188847	1.13985
105372315_at	LOC105372315	105372315	endogenous retrovirus group S71 member 1 Env polyprotein	0.000281562	0.00647686	8.41927	9.77096	-1.35168	0.391834
51497_at	NELFCD	51497	negative elongation factor complex member C/D	0.00028321	0.00650248	8.14649	8.40147	-0.254977	0.838
10351_at	ABCA8	10351	ATP binding cassette subfamily A member 8	0.000283303	0.00650248	4.65709	5.56349	-0.9064	0.533515
81490_at	PTDSS2	81490	phosphatidylserine synthase 2	0.000283618	0.00650252	6.69494	6.93088	-0.235939	0.849132
116228_at	COX20	116228	cytochrome c oxidase assembly factor COX20	0.000285261	0.00652637	7.66814	8.08012	-0.411975	0.751594
91584_at	PLXNA4	91584	plexin A4	0.000285333	0.00652637	5.67695	6.34139	-0.664439	0.630934
151648_at	SGO1	151648	shugoshin 1	0.000285603	0.00652637	3.46727	3.20828	0.258988	1.19664
126326_at	GIPC3	126326	GIPC PDZ domain containing family member 3	0.000286685	0.00654102	5.93075	6.34984	-0.419097	0.747892
91653_at	BOC	91653	BOC cell adhesion associated, oncogene regulated	0.000286876	0.00654102	6.54015	7.27083	-0.730679	0.60262
8208_at	CHAF1B	8208	chromatin assembly factor 1 subunit B	0.000287867	0.00655641	5.48001	5.12197	0.358036	1.28168
284764_at	FTLP3	284764	ferritin light chain pseudogene 3	0.000291062	0.00662191	8.44203	8.12957	0.312459	1.24182
255877_at	BCL6B	255877	BCL6B transcription repressor	0.000293142	0.0066619	5.96565	6.36891	-0.403263	0.756146
4776_at	NFATC4	4776	nuclear factor of activated T cells 4	0.000293534	0.00666351	6.61335	6.29589	0.31746	1.24613
7166_at	TPH1	7166	tryptophan hydroxylase 1	0.000293965	0.00666599	3.59096	4.13131	-0.540345	0.687606
79415_at	CYBC1	79415	cytochrome b-245 chaperone 1	0.000294503	0.00667089	7.77489	7.49841	0.276478	1.21123
1896_at	EDA	1896	ectodysplasin A	0.00029556	0.00668754	4.82843	5.26165	-0.433218	0.740608
1176_at	AP3S1	1176	adaptor related protein complex 3 subunit sigma 1	0.000296066	0.00669166	7.96136	7.72803	0.233335	1.17555
3687_at	ITGAX	3687	integrin subunit alpha X	0.000296423	0.00669245	7.06746	6.22734	0.840118	1.7902
6875_at	TAF4B	6875	TATA-box binding protein associated factor 4b	0.000299065	0.00674108	4.72179	4.29563	0.426159	1.34365
114795_at	TMEM132B	114795	transmembrane protein 132B	0.000299228	0.00674108	5.06482	5.51259	-0.447765	0.733178
219982_at	OR5A1	219982	olfactory receptor family 5 subfamily A member 1	0.000300383	0.00675975	5.42206	4.73124	0.690816	1.6142
166647_at	ADGRA3	166647	adhesion G protein-coupled receptor A3	0.000301677	0.00678151	6.39577	7.13765	-0.741885	0.597958
57478_at	USP31	57478	ubiquitin specific peptidase 31	0.000302999	0.00680386	7.6757	7.38625	0.289456	1.22218
7739_at	ZNF185	7739	zinc finger protein 185 with LIM domain	0.000304417	0.0068283	6.77867	7.24911	-0.470446	0.721741
10623_at	POLR3C	10623	RNA polymerase III subunit C	0.000305469	0.0068445	7.49768	7.21795	0.279732	1.21397
23759_at	PPIL2	23759	peptidylprolyl isomerase like 2	0.000306212	0.00685374	7.65889	7.95193	-0.293037	0.816182
255488_at	RNF144B	255488	ring finger protein 144B	0.00030812	0.00688898	8.95413	9.43825	-0.484118	0.714934
58473_at	PLEKHB1	58473	pleckstrin homology domain containing B1	0.000309111	0.00690369	7.18192	7.80253	-0.620608	0.650397
6857_at	SYT1	6857	synaptotagmin 1	0.000310037	0.00691692	6.42529	5.04755	1.37775	2.59862
122616_at	CLBA1	122616	clathrin binding box of aftiphilin containing 1	0.000311576	0.0069438	6.01113	6.31464	-0.303512	0.810278
5671_at	PSG3	5671	pregnancy specific beta-1-glycoprotein 3	0.000312684	0.00696099	3.08561	2.8324	0.253208	1.19185
221336_at	BEND6	221336	BEN domain containing 6	0.00031358	0.00697061	4.06779	3.5526	0.515186	1.42918
497189_at	TIFAB	497189	TIFA inhibitor	0.000313788	0.00697061	4.2201	3.84533	0.374769	1.29663
25864_at	ABHD14A	25864	abhydrolase domain containing 14A	0.000314187	0.00697198	8.83731	9.36612	-0.528812	0.693125
11065_at	UBE2C	11065	ubiquitin conjugating enzyme E2 C	0.000316414	0.00701389	4.83675	4.55519	0.281557	1.21551
50615_at	IL21R	50615	interleukin 21 receptor	0.000316798	0.00701427	5.41064	4.86029	0.550348	1.46444
81831_at	NETO2	81831	neuropilin and tolloid like 2	0.000317108	0.00701427	5.9321	6.55406	-0.621968	0.649784
10903_at	MTMR11	10903	myotubularin related protein 11	0.00031823	0.00703159	6.54521	6.0472	0.498008	1.41226
79728_at	PALB2	79728	partner and localizer of BRCA2	0.000319545	0.00704678	6.59793	6.32876	0.269171	1.20512
80307_at	FER1L4	80307	fer-1 like family member 4 (pseudogene)	0.000319597	0.00704678	5.27429	4.78174	0.492546	1.40693
201163_at	FLCN	201163	folliculin	0.000325688	0.00717345	7.15918	6.88263	0.276549	1.21129
6675_at	UAP1	6675	UDP-N-acetylglucosamine pyrophosphorylase 1	0.000329801	0.00725632	7.51607	7.15598	0.360094	1.28351
64788_at	LMF1	64788	lipase maturation factor 1	0.000330674	0.00726782	7.51647	7.80571	-0.289235	0.818336
57530_at	CGN	57530	cingulin	0.000335593	0.00736811	5.8179	5.37782	0.440077	1.35668
163882_at	CNST	163882	consortin, connexin sorting protein	0.000336089	0.00737119	5.7787	6.03146	-0.252759	0.83929
120425_at	JAML	120425	junction adhesion molecule like	0.000337234	0.0073757	6.3765	5.55781	0.818695	1.76381
130733_at	TMEM178A	130733	transmembrane protein 178A	0.000337587	0.0073757	6.75888	7.09299	-0.334113	0.793272
3136_at	HLA-H	3136	major histocompatibility complex, class I, H (pseudogene)	0.000337891	0.0073757	7.82742	7.323	0.504413	1.41855
10133_at	OPTN	10133	optineurin	0.000338031	0.0073757	6.93529	6.57319	0.3621	1.2853
8346_at	HIST1H2BI	8346	histone cluster 1 H2B family member i	0.000338117	0.0073757	3.44133	3.13718	0.304149	1.23469
57447_at	NDRG2	57447	NDRG family member 2	0.000338484	0.0073757	8.26383	8.68348	-0.419648	0.747607
27_at	ABL2	27	ABL proto-oncogene 2, non-receptor tyrosine kinase	0.000338938	0.0073757	6.90697	6.56707	0.339903	1.26567
219854_at	TMEM218	219854	transmembrane protein 218	0.000339748	0.0073757	6.72864	6.99767	-0.269031	0.829877
10125_at	RASGRP1	10125	RAS guanyl releasing protein 1	0.000339803	0.0073757	6.2523	5.20222	1.05008	2.07064
197257_at	LDHD	197257	lactate dehydrogenase D	0.000340184	0.0073757	5.42509	5.86021	-0.435118	0.739633
51250_at	C6orf203	51250	chromosome 6 open reading frame 203	0.000340209	0.0073757	4.47181	4.74737	-0.275563	0.826128
253582_at	TMEM244	253582	transmembrane protein 244	0.000340581	0.00737605	3.19938	3.00322	0.196155	1.14564
219293_at	ATAD3C	219293	ATPase family AAA domain containing 3C	0.000341111	0.00737982	4.46603	4.7348	-0.268768	0.830028
2013_at	EMP2	2013	epithelial membrane protein 2	0.000342223	0.00738641	8.58922	8.08749	0.501726	1.41591
4542_at	MYO1F	4542	myosin IF	0.000342356	0.00738641	6.28147	5.70082	0.580649	1.49552
51311_at	TLR8	51311	toll like receptor 8	0.000342485	0.00738641	4.17429	3.86725	0.307036	1.23716
4128_at	MAOA	4128	monoamine oxidase A	0.000343058	0.00739108	8.13429	8.91764	-0.783355	0.581014
55559_at	HAUS7	55559	HAUS augmin like complex subunit 7	0.000344363	0.00740816	5.60598	5.83706	-0.231081	0.851996
3613_at	IMPA2	3613	inositol monophosphatase 2	0.000344565	0.00740816	5.6907	6.22412	-0.533427	0.690912
58191_at	CXCL16	58191	C-X-C motif chemokine ligand 16	0.000345398	0.00741836	7.80414	7.23358	0.570561	1.4851
5347_at	PLK1	5347	polo like kinase 1	0.000346642	0.00743187	5.60531	5.19745	0.407865	1.32672
4791_at	NFKB2	4791	nuclear factor kappa B subunit 2	0.000346744	0.00743187	7.11882	6.73283	0.385995	1.30676
83879_at	CDCA7	83879	cell division cycle associated 7	0.000347193	0.00743262	3.61227	3.40592	0.206344	1.15376
54_at	ACP5	54	acid phosphatase 5, tartrate resistant	0.00034755	0.00743262	6.46799	5.80944	0.658546	1.57849
26053_at	AUTS2	26053	activator of transcription and developmental regulator AUTS2	0.000347939	0.00743262	6.417	7.13126	-0.714263	0.609516
8878_at	SQSTM1	8878	sequestosome 1	0.000348214	0.00743262	9.78471	9.44991	0.334808	1.26121
5655_at	KLK10	5655	kallikrein related peptidase 10	0.000350063	0.00746441	8.24189	7.05821	1.18369	2.27156
113146_at	AHNAK2	113146	AHNAK nucleoprotein 2	0.00035079	0.00747221	7.5522	6.39187	1.16033	2.23508
137970_at	UNC5D	137970	unc-5 netrin receptor D	0.000352713	0.00750546	4.77239	5.05723	-0.284845	0.82083
1493_at	CTLA4	1493	cytotoxic T-lymphocyte associated protein 4	0.000353857	0.00752209	4.27016	3.63317	0.636983	1.55507
23101_at	MCF2L2	23101	MCF.2 cell line derived transforming sequence-like 2	0.000354911	0.00753344	4.52521	4.25396	0.271243	1.20685
55558_at	PLXNA3	55558	plexin A3	0.000355118	0.00753344	7.71839	7.20303	0.515358	1.42935
132299_at	OCIAD2	132299	OCIA domain containing 2	0.000356692	0.0075591	7.86158	7.48592	0.375662	1.29743
343413_at	FCRL6	343413	Fc receptor like 6	0.000357292	0.00756407	5.10364	4.59981	0.503831	1.41797
8611_at	PLPP1	8611	phospholipid phosphatase 1	0.000359282	0.00759203	8.18309	8.75248	-0.569397	0.673898
57221_at	ARFGEF3	57221	ARFGEF family member 3	0.000359345	0.00759203	6.05991	5.68579	0.374117	1.29605
81796_at	SLCO5A1	81796	solute carrier organic anion transporter family member 5A1	0.00035993	0.00759665	4.25958	3.92191	0.337671	1.26371
384_at	ARG2	384	arginase 2	0.000361211	0.00759891	6.70825	7.47411	-0.765861	0.588102
5611_at	DNAJC3	5611	DnaJ heat shock protein family (Hsp40) member C3	0.000361756	0.00759891	7.44246	7.8378	-0.395339	0.760311
84069_at	PLEKHN1	84069	pleckstrin homology domain containing N1	0.000361763	0.00759891	6.4677	6.20449	0.263206	1.20014
10149_at	ADGRG2	10149	adhesion G protein-coupled receptor G2	0.000361803	0.00759891	5.54404	4.66313	0.880909	1.84153
84649_at	DGAT2	84649	diacylglycerol O-acyltransferase 2	0.000361989	0.00759891	6.53427	7.1832	-0.648928	0.637754
5424_at	POLD1	5424	DNA polymerase delta 1, catalytic subunit	0.000362627	0.00759891	5.92934	5.69319	0.236158	1.17785
1043_at	CD52	1043	CD52 molecule	0.000362769	0.00759891	7.80475	6.78714	1.01761	2.02456
23071_at	ERP44	23071	endoplasmic reticulum protein 44	0.00036297	0.00759891	9.02275	9.2938	-0.271056	0.828713
80740_at	LY6G6C	80740	lymphocyte antigen 6 family member G6C	0.000364883	0.00762041	5.6315	4.94545	0.686048	1.60887
4092_at	SMAD7	4092	SMAD family member 7	0.000365098	0.00762041	6.24031	6.5533	-0.312984	0.804975
22895_at	RPH3A	22895	rabphilin 3A	0.000365201	0.00762041	3.65384	3.91535	-0.261506	0.834216
10578_at	GNLY	10578	granulysin	0.000365625	0.00762041	6.27926	5.38675	0.89251	1.8564
23430_at	TPSD1	23430	tryptase delta 1	0.000365836	0.00762041	6.53469	6.2635	0.271196	1.20681
7903_at	ST8SIA4	7903	ST8 alpha-N-acetyl-neuraminide alpha-2,8-sialyltransferase 4	0.000367948	0.00765671	7.4604	6.76387	0.696532	1.6206
10123_at	ARL4C	10123	ADP ribosylation factor like GTPase 4C	0.000369189	0.00767484	5.48122	4.92894	0.552285	1.46641
28714_at	TRAJ41	28714	T cell receptor alpha joining 41	0.00036978	0.00767942	5.12263	4.23657	0.88606	1.84812
55785_at	FGD6	55785	FYVE, RhoGEF and PH domain containing 6	0.000370513	0.00768693	7.25351	7.66677	-0.41326	0.750925
3491_at	CCN1	3491	cellular communication network factor 1	0.000371441	0.00769106	8.26299	9.19411	-0.931123	0.52445
29842_at	TFCP2L1	29842	transcription factor CP2 like 1	0.00037177	0.00769106	5.66647	6.80509	-1.13861	0.454195
64856_at	VWA1	64856	von Willebrand factor A domain containing 1	0.000371825	0.00769106	7.24288	7.52786	-0.284983	0.820752
89848_at	FCHSD1	89848	FCH and double SH3 domains 1	0.000373405	0.00770857	6.07136	5.73496	0.3364	1.2626
9304_at	SNORD22	9304	small nucleolar RNA, C/D box 22	0.000373415	0.00770857	4.36823	3.87314	0.49509	1.40941
347404_at	LANCL3	347404	LanC like 3	0.000373913	0.00771116	3.78672	4.08826	-0.301536	0.811388
9909_at	DENND4B	9909	DENN domain containing 4B	0.000374588	0.0077174	7.66416	7.31581	0.348346	1.2731
338398_at	TAS2R60	338398	taste 2 receptor member 60	0.000376074	0.00773507	4.15105	3.88616	0.264893	1.20155
83990_at	BRIP1	83990	BRCA1 interacting protein C-terminal helicase 1	0.000376192	0.00773507	3.99878	3.55167	0.447104	1.3633
2049_at	EPHB3	2049	EPH receptor B3	0.000377902	0.00776253	6.01794	5.46527	0.552678	1.46681
2026_at	ENO2	2026	enolase 2	0.00037837	0.00776444	7.33943	6.81429	0.525145	1.43908
26239_at	LCE2B	26239	late cornified envelope 2B	0.00038054	0.00780125	6.18113	5.88326	0.297875	1.22933
9351_at	SLC9A3R2	9351	SLC9A3 regulator 2	0.000382037	0.00782421	7.4917	7.8072	-0.315503	0.803571
7184_at	HSP90B1	7184	heat shock protein 90 beta family member 1	0.000384115	0.00785004	11.1792	11.5274	-0.34816	0.785585
9518_at	GDF15	9518	growth differentiation factor 15	0.00038412	0.00785004	8.76228	7.70822	1.05405	2.07636
284004_at	HEXD	284004	hexosaminidase D	0.000384435	0.00785004	6.4076	6.22008	0.187523	1.13881
11080_at	DNAJB4	11080	DnaJ heat shock protein family (Hsp40) member B4	0.000385277	0.0078507	7.31139	7.81195	-0.500553	0.706836
79789_at	CLMN	79789	calmin	0.00038548	0.0078507	6.04815	6.77203	-0.723882	0.605466
1393_at	CRHBP	1393	corticotropin releasing hormone binding protein	0.000385756	0.0078507	5.20558	5.82868	-0.623094	0.649277
84267_at	C9orf64	84267	chromosome 9 open reading frame 64	0.000386304	0.0078507	6.72031	7.09077	-0.370461	0.773535
2810_at	SFN	2810	stratifin	0.000386361	0.0078507	7.23005	6.48338	0.746677	1.67792
79957_at	PAQR6	79957	progestin and adipoQ receptor family member 6	0.000387197	0.00785998	6.07761	5.79349	0.284118	1.21767
914_at	CD2	914	CD2 molecule	0.00038826	0.00787385	6.39386	5.46044	0.933425	1.9098
51141_at	INSIG2	51141	insulin induced gene 2	0.000388828	0.00787767	6.46846	6.10176	0.366697	1.2894
3137_at	HLA-J	3137	major histocompatibility complex, class I, J (pseudogene)	0.000389558	0.00788236	4.25743	3.82778	0.429647	1.3469
483_at	ATP1B3	483	ATPase Na+/K+ transporting subunit beta 3	0.000390184	0.00788236	7.50165	7.07622	0.425424	1.34297
7033_at	TFF3	7033	trefoil factor 3	0.000390201	0.00788236	5.63884	7.02021	-1.38137	0.383855
220441_at	RNF152	220441	ring finger protein 152	0.000391182	0.00789448	5.8521	6.46896	-0.616861	0.652088
8736_at	MYOM1	8736	myomesin 1	0.000391682	0.00789688	4.74239	5.15754	-0.415154	0.74994
353500_at	BMP8A	353500	bone morphogenetic protein 8a	0.000392608	0.00790683	6.7564	8.31193	-1.55553	0.340203
10253_at	SPRY2	10253	sprouty RTK signaling antagonist 2	0.000392938	0.00790683	7.01311	7.49326	-0.480152	0.716902
55423_at	SIRPG	55423	signal regulatory protein gamma	0.000395205	0.00794474	5.15669	4.36914	0.787554	1.72615
9402_at	GRAP2	9402	GRB2 related adaptor protein 2	0.000397208	0.00797727	5.00308	4.4012	0.601879	1.51769
9261_at	MAPKAPK2	9261	MAPK activated protein kinase 2	0.000401381	0.00805327	8.16195	7.91663	0.245316	1.18535
8027_at	STAM	8027	signal transducing adaptor molecule	0.000402565	0.0080636	8.53241	8.04248	0.489928	1.40437
23247_at	KIAA0556	23247	KIAA0556	0.000402674	0.0080636	7.29729	7.61622	-0.318922	0.801669
106479530_at	RN7SL846P	106479530	RNA, 7SL, cytoplasmic 846, pseudogene	0.000403684	0.00807334	4.56707	4.34381	0.223263	1.16737
100130562_at	RPS2P5	100130562	ribosomal protein S2 pseudogene 5	0.000404245	0.00807334	9.51573	9.32064	0.195087	1.14479
6915_at	TBXA2R	6915	thromboxane A2 receptor	0.000404329	0.00807334	5.65949	6.01187	-0.352378	0.783292
352909_at	DNAAF3	352909	dynein axonemal assembly factor 3	0.000405321	0.00807778	5.08871	5.34526	-0.256545	0.83709
3423_at	IDS	3423	iduronate 2-sulfatase	0.000405331	0.00807778	9.74549	9.46414	0.281358	1.21534
5791_at	PTPRE	5791	protein tyrosine phosphatase receptor type E	0.000405735	0.00807807	8.74895	8.04935	0.699593	1.62405
79290_at	OR13A1	79290	olfactory receptor family 13 subfamily A member 1	0.000406674	0.00808672	3.92729	3.70521	0.222082	1.16642
2288_at	FKBP4	2288	FKBP prolyl isomerase 4	0.000407234	0.00808672	7.7953	8.10244	-0.307139	0.808243
7010_at	TEK	7010	TEK receptor tyrosine kinase	0.000407411	0.00808672	6.23069	6.77794	-0.547254	0.684321
55026_at	TMEM255A	55026	transmembrane protein 255A	0.000407972	0.00808672	5.60403	6.55552	-0.951492	0.517097
79188_at	TMEM43	79188	transmembrane protein 43	0.000408121	0.00808672	9.24219	8.81535	0.426845	1.34429
9212_at	AURKB	9212	aurora kinase B	0.000409085	0.00809809	5.77404	5.49539	0.278643	1.21305
4288_at	MKI67	4288	marker of proliferation Ki-67	0.000411278	0.00813373	5.28809	4.65836	0.629728	1.54727
6988_at	TCTA	6988	T cell leukemia translocation altered	0.000412219	0.00814456	7.68199	8.03925	-0.357263	0.780644
10269_at	ZMPSTE24	10269	zinc metallopeptidase STE24	0.00041317	0.00815009	8.28219	8.48741	-0.205219	0.867407
11184_at	MAP4K1	11184	mitogen-activated protein kinase kinase kinase kinase 1	0.000413285	0.00815009	5.69814	5.08665	0.611492	1.52784
128239_at	IQGAP3	128239	IQ motif containing GTPase activating protein 3	0.000414419	0.00815127	4.68637	4.3766	0.30977	1.23951
100033426_at	SNORD116-14	100033426	small nucleolar RNA, C/D box 116-14	0.000414457	0.00815127	12.4391	12.6991	-0.259942	0.835122
171586_at	ABHD3	171586	abhydrolase domain containing 3	0.000414525	0.00815127	6.52284	6.03146	0.491377	1.40579
80127_at	BBOF1	80127	basal body orientation factor 1	0.000415355	0.00815986	4.9898	5.36434	-0.374543	0.77135
125488_at	TTC39C	125488	tetratricopeptide repeat domain 39C	0.000416736	0.00817923	5.48839	5.15737	0.331027	1.25791
4094_at	MAF	4094	MAF bZIP transcription factor	0.000417326	0.00818306	6.62287	6.92492	-0.302057	0.811095
284390_at	ZNF763	284390	zinc finger protein 763	0.000418408	0.00819039	5.34671	5.7429	-0.396183	0.759866
55775_at	TDP1	55775	tyrosyl-DNA phosphodiesterase 1	0.00041849	0.00819039	6.49324	6.14958	0.343661	1.26897
84675_at	TRIM55	84675	tripartite motif containing 55	0.00041899	0.00819244	3.87499	3.69588	0.179112	1.13219
11169_at	WDHD1	11169	WD repeat and HMG-box DNA binding protein 1	0.000419814	0.00820081	4.60894	4.24637	0.362578	1.28572
650_at	BMP2	650	bone morphogenetic protein 2	0.000420678	0.00820875	5.89623	6.42205	-0.525817	0.694566
5686_at	PSMA5	5686	proteasome subunit alpha 5	0.000421085	0.00820875	6.80785	6.51619	0.291658	1.22405
84433_at	CARD11	84433	caspase recruitment domain family member 11	0.000421504	0.00820875	5.77571	5.24422	0.53149	1.44542
3570_at	IL6R	3570	interleukin 6 receptor	0.000422158	0.00820875	6.20532	5.77809	0.427226	1.34465
3732_at	CD82	3732	CD82 molecule	0.000422201	0.00820875	7.81542	7.47604	0.339386	1.26522
1740_at	DLG2	1740	discs large MAGUK scaffold protein 2	0.000424325	0.00823857	4.54183	5.2906	-0.748771	0.59511
79017_at	GGCT	79017	gamma-glutamylcyclotransferase	0.000424529	0.00823857	6.83446	6.14168	0.692774	1.61639
5987_at	TRIM27	5987	tripartite motif containing 27	0.000425991	0.00825568	7.71905	7.52123	0.197822	1.14697
8892_at	EIF2B2	8892	eukaryotic translation initiation factor 2B subunit beta	0.000426208	0.00825568	7.57441	7.97531	-0.400893	0.757389
81533_at	ITFG1	81533	integrin alpha FG-GAP repeat containing 1	0.000426967	0.00826267	8.40984	8.6326	-0.22276	0.856925
81848_at	SPRY4	81848	sprouty RTK signaling antagonist 4	0.000427482	0.00826491	7.29788	7.84121	-0.543322	0.686189
9262_at	STK17B	9262	serine/threonine kinase 17b	0.000428226	0.00827158	9.20292	8.45105	0.75187	1.68397
66035_at	SLC2A11	66035	solute carrier family 2 member 11	0.000430205	0.00830208	6.03394	6.29329	-0.259344	0.835468
6634_at	SNRPD3	6634	small nuclear ribonucleoprotein D3 polypeptide	0.000432521	0.00833901	7.35756	7.59598	-0.238419	0.847674
10956_at	OS9	10956	OS9 endoplasmic reticulum lectin	0.000433856	0.00835697	9.50214	9.69716	-0.195021	0.87356
10409_at	BASP1	10409	brain abundant membrane attached signal protein 1	0.000435592	0.00838262	8.88554	8.46015	0.425393	1.34294
343171_at	OR2W3	343171	olfactory receptor family 2 subfamily W member 3	0.000436994	0.00840179	5.29907	5.84806	-0.548988	0.683499
56981_at	PRDM11	56981	PR/SET domain 11	0.000438485	0.00842265	5.87562	6.12866	-0.253034	0.83913
147741_at	ZNF560	147741	zinc finger protein 560	0.000439164	0.00842788	3.33329	3.80887	-0.475584	0.719175
63976_at	PRDM16	63976	PR/SET domain 16	0.000439994	0.008436	6.10469	6.6402	-0.535514	0.689913
51110_at	LACTB2	51110	lactamase beta 2	0.000442631	0.00847872	6.21025	5.69296	0.517286	1.43126
55723_at	ASF1B	55723	anti-silencing function 1B histone chaperone	0.000446249	0.00853056	6.01548	5.37167	0.643811	1.56245
79611_at	ACSS3	79611	acyl-CoA synthetase short chain family member 3	0.000446434	0.00853056	7.29969	7.91187	-0.612182	0.654207
79805_at	VASH2	79805	vasohibin 2	0.000446613	0.00853056	5.31652	5.02448	0.292043	1.22437
55591_at	VEZT	55591	vezatin, adherens junctions transmembrane protein	0.000447356	0.00853056	8.00932	8.26165	-0.252335	0.839536
3662_at	IRF4	3662	interferon regulatory factor 4	0.000447396	0.00853056	6.73214	5.7608	0.971346	1.96067
81853_at	TMEM14B	81853	transmembrane protein 14B	0.000450437	0.00858065	10.3837	10.7828	-0.399088	0.758338
10733_at	PLK4	10733	polo like kinase 4	0.000451325	0.00858969	4.30782	4.02142	0.286404	1.2196
8365_at	HIST1H4H	8365	histone cluster 1 H4 family member h	0.000456873	0.00868729	7.9035	8.48357	-0.580072	0.66893
84864_at	RIOX2	84864	ribosomal oxygenase 2	0.000457494	0.00869113	7.24188	7.75426	-0.512382	0.701064
752_at	FMNL1	752	formin like 1	0.000458632	0.0087038	6.96394	6.41926	0.544682	1.4587
54567_at	DLL4	54567	delta like canonical Notch ligand 4	0.000459001	0.0087038	6.57442	7.18514	-0.610718	0.654871
3037_at	HAS2	3037	hyaluronan synthase 2	0.00045946	0.00870455	5.11635	6.32313	-1.20679	0.433233
3397_at	ID1	3397	inhibitor of DNA binding 1, HLH protein	0.000461788	0.00874066	8.59947	9.18871	-0.589237	0.664694
6613_at	SUMO2	6613	small ubiquitin like modifier 2	0.000463915	0.00877291	7.65209	8.06575	-0.413657	0.750718
10318_at	TNIP1	10318	TNFAIP3 interacting protein 1	0.000464748	0.00878065	7.39577	7.16231	0.233459	1.17565
220965_at	FAM13C	220965	family with sequence similarity 13 member C	0.000466094	0.00879372	5.50164	5.87426	-0.372622	0.772378
28653_at	TRAV29DV5	28653	T cell receptor alpha variable 29/delta variable 5 (gene/pseudogene)	0.000466289	0.00879372	5.84081	5.26083	0.579987	1.49484
6585_at	SLIT1	6585	slit guidance ligand 1	0.000473237	0.00891437	5.84893	7.34337	-1.49444	0.354918
7006_at	TEC	7006	tec protein tyrosine kinase	0.000473546	0.00891437	6.61142	6.17919	0.432237	1.34932
2675_at	GFRA2	2675	GDNF family receptor alpha 2	0.000474181	0.00891822	7.17781	8.24673	-1.06892	0.476675
7439_at	BEST1	7439	bestrophin 1	0.000475489	0.008934	4.60738	4.36713	0.240252	1.1812
1130_at	LYST	1130	lysosomal trafficking regulator	0.000475882	0.008934	8.34233	7.85107	0.491264	1.40568
1643_at	DDB2	1643	damage specific DNA binding protein 2	0.000478219	0.00896974	7.92983	7.57282	0.357009	1.28077
64210_at	MMS19	64210	MMS19 homolog, cytosolic iron-sulfur assembly component	0.000483288	0.00904768	7.81524	7.59575	0.219484	1.16432
285973_at	ATG9B	285973	autophagy related 9B	0.000483369	0.00904768	5.50338	5.27704	0.226335	1.16986
2687_at	GGT5	2687	gamma-glutamyltransferase 5	0.000483684	0.00904768	7.55109	8.09745	-0.546367	0.684742
5585_at	PKN1	5585	protein kinase N1	0.000485714	0.00907441	7.24679	6.99855	0.248244	1.18776
79888_at	LPCAT1	79888	lysophosphatidylcholine acyltransferase 1	0.000485988	0.00907441	7.34386	7.03185	0.312012	1.24144
283417_at	DPY19L2	283417	dpy-19 like 2	0.000487643	0.00909711	4.79877	5.39485	-0.596087	0.661546
84981_at	MIR22HG	84981	MIR22 host gene	0.000489734	0.0091185	6.51986	6.94771	-0.427843	0.743372
3930_at	LBR	3930	lamin B receptor	0.00048998	0.0091185	6.13941	5.77279	0.366616	1.28933
9742_at	IFT140	9742	intraflagellar transport 140	0.000490145	0.0091185	6.17699	6.48629	-0.309303	0.807031
51429_at	SNX9	51429	sorting nexin 9	0.000491292	0.0091185	8.52158	8.31164	0.209947	1.15665
30818_at	KCNIP3	30818	potassium voltage-gated channel interacting protein 3	0.000491297	0.0091185	7.29398	7.94883	-0.654848	0.635142
55739_at	NAXD	55739	NAD(P)HX dehydratase	0.000491429	0.0091185	7.03885	7.28508	-0.246233	0.843095
8573_at	CASK	8573	calcium/calmodulin dependent serine protein kinase	0.000497197	0.00921727	7.52679	8.02131	-0.494527	0.709795
10040_at	TOM1L1	10040	target of myb1 like 1 membrane trafficking protein	0.000498843	0.00923951	7.20258	7.65505	-0.45247	0.730791
57674_at	RNF213	57674	ring finger protein 213	0.000500764	0.00926682	8.84332	8.32233	0.520992	1.43494
57616_at	TSHZ3	57616	teashirt zinc finger homeobox 3	0.000506221	0.00935944	6.59934	7.13623	-0.536881	0.689259
206358_at	SLC36A1	206358	solute carrier family 36 member 1	0.000509623	0.00940192	6.72919	6.37585	0.353341	1.27752
147_at	ADRA1B	147	adrenoceptor alpha 1B	0.000509806	0.00940192	5.9926	6.52709	-0.534498	0.690399
55163_at	PNPO	55163	pyridoxamine 5'-phosphate oxidase	0.000509903	0.00940192	8.2785	8.60734	-0.328848	0.796172
5152_at	PDE9A	5152	phosphodiesterase 9A	0.000510333	0.00940192	7.76087	7.32127	0.439602	1.35623
23347_at	SMCHD1	23347	structural maintenance of chromosomes flexible hinge domain containing 1	0.000512995	0.00944258	8.2542	7.88204	0.372166	1.29429
2078_at	ERG	2078	ETS transcription factor ERG	0.00051399	0.00945249	5.98242	6.48943	-0.50701	0.703679
6556_at	SLC11A1	6556	solute carrier family 11 member 1	0.000514936	0.0094615	5.59111	5.00313	0.587979	1.50314
84083_at	ZRANB3	84083	zinc finger RANBP2-type containing 3	0.000516206	0.00947642	5.18878	5.51218	-0.323408	0.79918
55225_at	RAVER2	55225	ribonucleoprotein, PTB binding 2	0.000517733	0.00949604	6.16932	6.58603	-0.41671	0.749131
4688_at	NCF2	4688	neutrophil cytosolic factor 2	0.000519442	0.00951167	6.17482	5.31454	0.860283	1.81539
107_at	ADCY1	107	adenylate cyclase 1	0.000519502	0.00951167	5.69144	6.01395	-0.322507	0.799679
51111_at	KMT5B	51111	lysine methyltransferase 5B	0.000520131	0.00951303	7.74411	8.04903	-0.304914	0.809491
23225_at	NUP210	23225	nucleoporin 210	0.000520951	0.00951303	7.04638	6.59719	0.449192	1.36528
8407_at	TAGLN2	8407	transgelin 2	0.000520954	0.00951303	10.1418	9.74534	0.396465	1.31628
27085_at	MTBP	27085	MDM2 binding protein	0.000522133	0.00952618	3.77549	3.53511	0.24038	1.1813
3566_at	IL4R	3566	interleukin 4 receptor	0.000523643	0.00954532	7.83778	7.34641	0.491365	1.40577
57402_at	S100A14	57402	S100 calcium binding protein A14	0.000524157	0.00954629	7.7716	7.16437	0.607234	1.52334
4173_at	MCM4	4173	minichromosome maintenance complex component 4	0.000525489	0.00956092	6.0201	5.53319	0.486915	1.40145
2052_at	EPHX1	2052	epoxide hydrolase 1	0.000525883	0.00956092	8.47875	8.98044	-0.501689	0.70628
7762_at	ZNF215	7762	zinc finger protein 215	0.000527236	0.00956917	4.76775	4.21156	0.556189	1.47038
4046_at	LSP1	4046	lymphocyte specific protein 1	0.00052726	0.00956917	7.03289	6.53563	0.49726	1.41153
79016_at	DDA1	79016	DET1 and DDB1 associated 1	0.000529844	0.00960765	8.6544	8.45125	0.203145	1.15121
100379661_at	GRIK1-AS2	100379661	GRIK1 antisense RNA 2	0.00053567	0.0097048	4.05219	3.82748	0.224715	1.16855
9531_at	BAG3	9531	BCL2 associated athanogene 3	0.000537146	0.00972305	7.85409	7.38826	0.465832	1.38111
5095_at	PCCA	5095	propionyl-CoA carboxylase subunit alpha	0.00053799	0.0097277	6.8161	7.19757	-0.381471	0.767654
9744_at	ACAP1	9744	ArfGAP with coiled-coil, ankyrin repeat and PH domains 1	0.000538804	0.0097277	6.22999	5.48522	0.744769	1.67571
57705_at	WDFY4	57705	WDFY family member 4	0.000538811	0.0097277	6.30154	5.76589	0.535647	1.44959
10628_at	TXNIP	10628	thioredoxin interacting protein	0.000540364	0.00974725	11.2981	11.6675	-0.369409	0.774099
4261_at	CIITA	4261	class II major histocompatibility complex transactivator	0.000541794	0.00976455	6.73672	6.21309	0.523636	1.43757
55727_at	BTBD7	55727	BTB domain containing 7	0.000542578	0.00977017	7.19347	7.39618	-0.202709	0.868917
147991_at	DPY19L3	147991	dpy-19 like C-mannosyltransferase 3	0.000543565	0.00977945	6.32608	6.61655	-0.290463	0.81764
10391_at	CORO2B	10391	coronin 2B	0.000544599	0.00978956	4.68524	5.0449	-0.359667	0.779344
79682_at	CENPU	79682	centromere protein U	0.000545529	0.00979778	4.53887	4.05459	0.484274	1.39888
55289_at	ACOXL	55289	acyl-CoA oxidase like	0.000546341	0.00980378	4.01545	3.80158	0.213867	1.15979
2870_at	GRK6	2870	G protein-coupled receptor kinase 6	0.000546809	0.00980378	6.52835	6.27813	0.250217	1.18939
83692_at	CD99L2	83692	CD99 molecule like 2	0.000548406	0.0098239	6.88939	7.13512	-0.245725	0.843392
10134_at	BCAP31	10134	B cell receptor associated protein 31	0.000551005	0.00986195	8.1675	8.45217	-0.284668	0.820931
339803_at	LOC339803	339803	uncharacterized LOC339803	0.000557529	0.00996235	5.82372	6.23455	-0.410829	0.752191
10381_at	TUBB3	10381	tubulin beta 3 class III	0.000557576	0.00996235	7.28284	6.88491	0.397931	1.31762
18_at	ABAT	18	4-aminobutyrate aminotransferase	0.000560669	0.010009	8.15346	8.73032	-0.576857	0.670423
10260_at	DENND4A	10260	DENN domain containing 4A	0.000561481	0.0100126	8.08717	8.43037	-0.343198	0.788292
10087_at	COL4A3BP	10087	collagen type IV alpha 3 binding protein	0.000562034	0.0100126	8.20997	8.57351	-0.363541	0.777254
102723409_at	LOC102723409	102723409	uncharacterized LOC102723409	0.000562324	0.0100126	3.63084	3.41763	0.213207	1.15926
25937_at	WWTR1	25937	WW domain containing transcription regulator 1	0.000565403	0.0100514	8.1644	8.51329	-0.348897	0.785184
27240_at	SIT1	27240	signaling threshold regulating transmembrane adaptor 1	0.000565473	0.0100514	4.71652	4.25937	0.457145	1.37282
11069_at	RAPGEF4	11069	Rap guanine nucleotide exchange factor 4	0.000566596	0.0100628	6.01409	6.49386	-0.479768	0.717093
157570_at	ESCO2	157570	establishment of sister chromatid cohesion N-acetyltransferase 2	0.00057186	0.0101476	3.88223	3.47235	0.409874	1.32857
50999_at	TMED5	50999	transmembrane p24 trafficking protein 5	0.000573627	0.0101651	8.52703	8.76192	-0.234883	0.849754
55366_at	LGR4	55366	leucine rich repeat containing G protein-coupled receptor 4	0.000573827	0.0101651	7.85028	8.24923	-0.398957	0.758407
64127_at	NOD2	64127	nucleotide binding oligomerization domain containing 2	0.000575832	0.0101919	4.72356	4.34141	0.382157	1.30329
338_at	APOB	338	apolipoprotein B	0.0005786	0.0102321	3.76654	3.62509	0.141452	1.10301
23142_at	DCUN1D4	23142	defective in cullin neddylation 1 domain containing 4	0.000579644	0.0102419	7.55418	7.96922	-0.415046	0.749996
7518_at	XRCC4	7518	X-ray repair cross complementing 4	0.000582318	0.010279	5.17148	4.84193	0.32955	1.25662
23397_at	NCAPH	23397	non-SMC condensin I complex subunit H	0.000582738	0.010279	4.36606	4.01178	0.354281	1.27835
256309_at	CCDC110	256309	coiled-coil domain containing 110	0.000584085	0.010294	3.81037	4.16844	-0.358062	0.780212
51523_at	CXXC5	51523	CXXC finger protein 5	0.000586519	0.0103281	8.98604	8.68538	0.300667	1.23171
154313_at	CFAP206	154313	cilia and flagella associated protein 206	0.000589342	0.010369	3.2867	3.48186	-0.19516	0.873476
58497_at	PRUNE1	58497	prune exopolyphosphatase 1	0.000590766	0.0103853	7.36495	7.82374	-0.458792	0.727595
4090_at	SMAD5	4090	SMAD family member 5	0.000597068	0.0104871	8.01892	8.21771	-0.198791	0.871281
83876_at	MRO	83876	maestro	0.000599425	0.0105196	3.72224	4.09695	-0.374709	0.771261
64789_at	EXO5	64789	exonuclease 5	0.00060344	0.0105811	5.9189	5.67907	0.239827	1.18085
171220_at	DSTNP2	171220	DSTN pseudogene 2	0.000606363	0.0106208	5.27611	5.58857	-0.312455	0.80527
57554_at	LRRC7	57554	leucine rich repeat containing 7	0.000606729	0.0106208	4.26077	5.21468	-0.953908	0.516232
6815_at	STYX	6815	serine/threonine/tyrosine interacting protein	0.000607281	0.0106215	7.90727	7.69415	0.213119	1.15919
219578_at	ZNF804B	219578	zinc finger protein 804B	0.000610918	0.0106761	4.13854	5.64984	-1.5113	0.350796
2256_at	FGF11	2256	fibroblast growth factor 11	0.000612308	0.0106914	5.60884	6.06376	-0.454926	0.729548
92305_at	TMEM129	92305	transmembrane protein 129	0.000614363	0.0107176	7.33682	7.57988	-0.243063	0.84495
1580_at	CYP4B1	1580	cytochrome P450 family 4 subfamily B member 1	0.000615042	0.0107176	7.33648	6.28616	1.05031	2.07098
7024_at	TFCP2	7024	transcription factor CP2	0.000615359	0.0107176	6.85358	7.13596	-0.282377	0.822235
6199_at	RPS6KB2	6199	ribosomal protein S6 kinase B2	0.000615991	0.0107196	6.94355	6.76295	0.180606	1.13336
757_at	TMEM50B	757	transmembrane protein 50B	0.000618859	0.0107574	7.65969	8.05999	-0.400302	0.7577
26270_at	FBXO6	26270	F-box protein 6	0.000619203	0.0107574	5.91888	5.62802	0.290857	1.22337
90161_at	HS6ST2	90161	heparan sulfate 6-O-sulfotransferase 2	0.000620276	0.010767	3.89844	4.92973	-1.03128	0.489275
1632_at	ECI1	1632	enoyl-CoA delta isomerase 1	0.000622241	0.0107921	8.40062	8.91481	-0.514186	0.700188
8879_at	SGPL1	8879	sphingosine-1-phosphate lyase 1	0.000627337	0.0108714	8.68897	8.35195	0.337026	1.26315
619208_at	FAM229B	619208	family with sequence similarity 229 member B	0.000627973	0.0108716	5.28977	5.85165	-0.561881	0.677418
7088_at	TLE1	7088	TLE family member 1, transcriptional corepressor	0.000628398	0.0108716	6.0528	6.56108	-0.508286	0.703057
89790_at	SIGLEC10	89790	sialic acid binding Ig like lectin 10	0.000630209	0.0108912	5.42818	5.03521	0.392977	1.3131
8795_at	TNFRSF10B	8795	TNF receptor superfamily member 10b	0.000631181	0.0108912	7.28287	6.91278	0.370093	1.29244
338811_at	TAFA2	338811	TAFA chemokine like family member 2	0.000631191	0.0108912	4.28226	5.62186	-1.3396	0.395131
79896_at	THNSL1	79896	threonine synthase like 1	0.000631824	0.0108912	5.67808	6.1327	-0.454619	0.729703
4500_at	MT1L	4500	metallothionein 1L, pseudogene	0.000632158	0.0108912	6.33657	6.76405	-0.427486	0.743556
100033432_at	SNORD116-21	100033432	small nucleolar RNA, C/D box 116-21	0.000637163	0.010957	7.54095	8.66189	-1.12094	0.459793
51635_at	DHRS7	51635	dehydrogenase/reductase 7	0.000637229	0.010957	7.17911	7.58612	-0.407012	0.754184
5998_at	RGS3	5998	regulator of G protein signaling 3	0.000637561	0.010957	6.00331	6.21712	-0.213816	0.862253
3595_at	IL12RB2	3595	interleukin 12 receptor subunit beta 2	0.000639056	0.0109736	3.83075	3.58227	0.248473	1.18795
96459_at	FNIP1	96459	folliculin interacting protein 1	0.000642476	0.0110208	8.05047	7.75546	0.295019	1.2269
58513_at	EPS15L1	58513	epidermal growth factor receptor pathway substrate 15 like 1	0.000642874	0.0110208	7.77067	8.01539	-0.244723	0.843978
56731_at	SLC2A4RG	56731	SLC2A4 regulator	0.000645878	0.0110632	6.64122	6.87778	-0.236556	0.848769
9445_at	ITM2B	9445	integral membrane protein 2B	0.000650674	0.0111236	10.9869	11.1519	-0.165054	0.891895
2028_at	ENPEP	2028	glutamyl aminopeptidase	0.00065099	0.0111236	5.22913	5.73643	-0.507301	0.703537
10538_at	BATF	10538	basic leucine zipper ATF-like transcription factor	0.000651015	0.0111236	5.65277	5.36852	0.284246	1.21777
80342_at	TRAF3IP3	80342	TRAF3 interacting protein 3	0.000651793	0.0111277	5.8917	5.06413	0.827577	1.7747
353088_at	ZNF429	353088	zinc finger protein 429	0.000653163	0.0111419	5.92336	6.30445	-0.381086	0.767859
653505_at	PPIAL4A	653505	peptidylprolyl isomerase A like 4A	0.000654403	0.0111502	4.98375	4.67822	0.305529	1.23587
1014_at	CDH16	1014	cadherin 16	0.000654723	0.0111502	4.80392	5.47599	-0.672072	0.627604
3895_at	KTN1	3895	kinectin 1	0.000656596	0.0111696	7.48025	7.74784	-0.267585	0.830709
29109_at	FHOD1	29109	formin homology 2 domain containing 1	0.000656943	0.0111696	6.993	6.5307	0.462305	1.37774
79892_at	MCMBP	79892	minichromosome maintenance complex binding protein	0.000658412	0.0111854	8.03106	7.82694	0.204124	1.15199
79174_at	CRELD2	79174	cysteine rich with EGF like domains 2	0.000659829	0.0112003	6.26127	6.5272	-0.265925	0.831665
80725_at	SRCIN1	80725	SRC kinase signaling inhibitor 1	0.000662555	0.0112374	6.02811	5.77333	0.254783	1.19316
219983_at	OR4D6	219983	olfactory receptor family 4 subfamily D member 6	0.000665045	0.0112704	4.82623	4.09776	0.728477	1.65689
126789_at	PUSL1	126789	pseudouridine synthase like 1	0.000671732	0.0113744	6.44367	6.23014	0.21353	1.15952
7436_at	VLDLR	7436	very low density lipoprotein receptor	0.000673029	0.0113871	5.77825	6.49561	-0.71736	0.608209
84957_at	RELT	84957	RELT TNF receptor	0.000673803	0.0113909	6.16756	5.90293	0.264631	1.20133
57835_at	SLC4A5	57835	solute carrier family 4 member 5	0.000675858	0.0114163	8.19189	9.0271	-0.835203	0.560504
9265_at	CYTH3	9265	cytohesin 3	0.000678139	0.0114369	7.43091	7.85707	-0.426158	0.744241
2497_at	FTH1P2	2497	ferritin heavy chain 1 pseudogene 2	0.000678177	0.0114369	9.95557	9.46971	0.485857	1.40042
3281_at	HSBP1	3281	heat shock factor binding protein 1	0.000681012	0.0114753	7.04359	7.38997	-0.346377	0.786557
8531_at	YBX3	8531	Y-box binding protein 3	0.000682478	0.0114907	9.71101	9.37403	0.336977	1.26311
393_at	ARHGAP4	393	Rho GTPase activating protein 4	0.000685683	0.0115353	6.6306	6.21482	0.415786	1.33403
26033_at	ATRNL1	26033	attractin like 1	0.000693513	0.0116575	3.47735	3.79674	-0.319384	0.801412
85360_at	SYDE1	85360	synapse defective Rho GTPase homolog 1	0.000694282	0.011661	5.95342	6.25593	-0.302507	0.810842
1892_at	ECHS1	1892	enoyl-CoA hydratase, short chain 1	0.000699278	0.0117354	8.16419	8.46314	-0.298949	0.812844
11231_at	SEC63	11231	SEC63 homolog, protein translocation regulator	0.00070338	0.0117947	10.2504	10.4661	-0.215718	0.861117
9749_at	PHACTR2	9749	phosphatase and actin regulator 2	0.000707388	0.0118464	7.7392	8.0211	-0.281906	0.822503
4093_at	SMAD9	4093	SMAD family member 9	0.000708617	0.0118464	7.0956	7.78007	-0.684463	0.622237
286343_at	LURAP1L	286343	leucine rich adaptor protein 1 like	0.000708844	0.0118464	6.87226	6.23198	0.640273	1.55862
29916_at	SNX11	29916	sorting nexin 11	0.000709016	0.0118464	6.25898	6.52074	-0.26176	0.83407
84886_at	C1orf198	84886	chromosome 1 open reading frame 198	0.000710391	0.0118464	8.13821	8.48414	-0.345926	0.786803
90809_at	PIP4P1	90809	phosphatidylinositol-4,5-bisphosphate 4-phosphatase 1	0.000710487	0.0118464	6.87766	6.67817	0.199488	1.14829
100132354_at	LINC01512	100132354	long intergenic non-protein coding RNA 1512	0.000711229	0.0118464	4.01448	4.26553	-0.251055	0.840281
90407_at	TMEM41A	90407	transmembrane protein 41A	0.000711829	0.0118464	7.99878	7.62695	0.371828	1.29399
139231_at	FAM199X	139231	family with sequence similarity 199, X-linked	0.000712562	0.0118464	7.69173	7.85068	-0.158955	0.895673
57820_at	CCNB1IP1	57820	cyclin B1 interacting protein 1	0.000712909	0.0118464	5.66736	6.00177	-0.334406	0.793111
51386_at	EIF3L	51386	eukaryotic translation initiation factor 3 subunit L	0.000713005	0.0118464	10.44	10.6773	-0.237276	0.848346
5567_at	PRKACB	5567	protein kinase cAMP-activated catalytic subunit beta	0.000713322	0.0118464	7.39925	7.91797	-0.51872	0.697991
11072_at	DUSP14	11072	dual specificity phosphatase 14	0.000714309	0.0118533	6.6483	7.10486	-0.456563	0.72872
401470_at	RPS26P10	401470	ribosomal protein S26 pseudogene 10	0.000715978	0.0118715	7.54538	7.3267	0.21868	1.16367
1188_at	CLCNKB	1188	chloride voltage-gated channel Kb	0.000717204	0.0118762	5.4363	6.01166	-0.575351	0.671123
57688_at	ZSWIM6	57688	zinc finger SWIM-type containing 6	0.000717411	0.0118762	8.77724	9.06566	-0.288421	0.818798
9470_at	EIF4E2	9470	eukaryotic translation initiation factor 4E family member 2	0.000722429	0.0119498	6.89735	6.7442	0.153149	1.11199
79086_at	SMIM7	79086	small integral membrane protein 7	0.000725853	0.0119912	8.59364	8.85729	-0.263652	0.832977
79366_at	HMGN5	79366	high mobility group nucleosome binding domain 5	0.00072609	0.0119912	4.59673	4.96769	-0.370961	0.773267
55334_at	SLC39A9	55334	solute carrier family 39 member 9	0.000731319	0.0120679	8.12359	8.32793	-0.204344	0.867933
2767_at	GNA11	2767	G protein subunit alpha 11	0.000732059	0.0120705	8.46949	8.69169	-0.222209	0.857252
56848_at	SPHK2	56848	sphingosine kinase 2	0.00073463	0.0121016	6.09299	6.35897	-0.265985	0.831631
169270_at	ZNF596	169270	zinc finger protein 596	0.000735232	0.0121016	4.30313	4.55416	-0.251029	0.840297
6273_at	S100A2	6273	S100 calcium binding protein A2	0.000735697	0.0121016	4.11485	3.73829	0.376563	1.29825
6452_at	SH3BP2	6452	SH3 domain binding protein 2	0.000739987	0.0121625	6.47491	6.17633	0.298577	1.22993
374882_at	TMEM205	374882	transmembrane protein 205	0.000742137	0.0121882	8.33443	8.67858	-0.344148	0.787773
23612_at	PHLDA3	23612	pleckstrin homology like domain family A member 3	0.000743769	0.0122028	6.98453	6.59504	0.389498	1.30994
54662_at	TBC1D13	54662	TBC1 domain family member 13	0.000744204	0.0122028	7.48765	7.80064	-0.312992	0.80497
54886_at	PLPPR1	54886	phospholipid phosphatase related 1	0.000745827	0.0122198	4.08404	3.84925	0.234791	1.17674
253782_at	CERS6	253782	ceramide synthase 6	0.000747731	0.0122413	9.44654	9.84842	-0.401874	0.756875
100270910_at	RPS2P23	100270910	ribosomal protein S2 pseudogene 23	0.000748903	0.0122471	6.14058	5.8962	0.244378	1.18458
6821_at	SUOX	6821	sulfite oxidase	0.000749267	0.0122471	7.63027	7.87055	-0.240279	0.846582
1234_at	CCR5	1234	C-C motif chemokine receptor 5 (gene/pseudogene)	0.000752793	0.012295	3.86949	3.66256	0.206923	1.15422
11082_at	ESM1	11082	endothelial cell specific molecule 1	0.000753594	0.0122984	4.27557	4.95913	-0.683558	0.622628
644538_at	SMIM10	644538	small integral membrane protein 10	0.000755531	0.0123203	4.87271	5.14556	-0.272857	0.827679
100033434_at	SNORD116-23	100033434	small nucleolar RNA, C/D box 116-23	0.000758106	0.0123472	10.2166	10.6583	-0.441713	0.73626
161742_at	SPRED1	161742	sprouty related EVH1 domain containing 1	0.000758434	0.0123472	8.51023	8.80575	-0.295523	0.814777
8761_at	PABPC4	8761	poly(A) binding protein cytoplasmic 4	0.00075914	0.0123472	8.07232	7.78818	0.28414	1.21768
113828_at	FAM83F	113828	family with sequence similarity 83 member F	0.000759562	0.0123472	6.31971	6.67021	-0.350498	0.784313
999_at	CDH1	999	cadherin 1	0.000763914	0.0124045	10.6267	10.8959	-0.269255	0.829748
9300_at	SNORD28	9300	small nucleolar RNA, C/D box 28	0.000764461	0.0124045	6.45605	5.75589	0.700166	1.62469
4356_at	MPP3	4356	membrane palmitoylated protein 3	0.000764884	0.0124045	5.62035	5.34187	0.278475	1.21291
80762_at	NDFIP1	80762	Nedd4 family interacting protein 1	0.000765702	0.0124081	8.8637	9.18014	-0.316443	0.803047
23643_at	LY96	23643	lymphocyte antigen 96	0.000766569	0.0124124	5.86781	4.98577	0.882037	1.84298
7226_at	TRPM2	7226	transient receptor potential cation channel subfamily M member 2	0.000767516	0.0124174	5.74465	5.51343	0.231224	1.17383
79940_at	LINC00472	79940	long intergenic non-protein coding RNA 472	0.000768098	0.0124174	6.80429	7.42616	-0.621876	0.649825
6608_at	SMO	6608	smoothened, frizzled class receptor	0.000768673	0.0124174	6.68401	7.00513	-0.321125	0.800445
6282_at	S100A11	6282	S100 calcium binding protein A11	0.000773143	0.0124707	11.0213	10.5062	0.515075	1.42907
4281_at	MID1	4281	midline 1	0.000773188	0.0124707	6.84328	7.36196	-0.518676	0.698012
6778_at	STAT6	6778	signal transducer and activator of transcription 6	0.000773777	0.0124707	9.38139	9.14063	0.240759	1.18161
114907_at	FBXO32	114907	F-box protein 32	0.000774554	0.0124735	7.12976	6.38884	0.740923	1.67124
83605_at	CCM2	83605	CCM2 scaffold protein	0.000776117	0.012489	7.06043	6.73543	0.325001	1.25267
8660_at	IRS2	8660	insulin receptor substrate 2	0.000781931	0.0125649	7.28636	6.96738	0.318976	1.24744
6402_at	SELL	6402	selectin L	0.000782051	0.0125649	6.73151	5.90131	0.830197	1.77793
26034_at	IPCEF1	26034	interaction protein for cytohesin exchange factors 1	0.000782709	0.0125658	6.93478	8.08317	-1.14839	0.451128
11227_at	GALNT5	11227	polypeptide N-acetylgalactosaminyltransferase 5	0.000784991	0.0125927	4.32297	3.7819	0.54107	1.45505
78995_at	C17orf53	78995	chromosome 17 open reading frame 53	0.000787587	0.0126245	5.10219	4.85537	0.24682	1.18659
590_at	BCHE	590	butyrylcholinesterase	0.000788638	0.0126316	2.88416	3.56156	-0.677398	0.625292
1893_at	ECM1	1893	extracellular matrix protein 1	0.000789582	0.012637	7.07911	8.29345	-1.21434	0.43097
84327_at	ZBED3	84327	zinc finger BED-type containing 3	0.000790658	0.0126444	7.17739	7.4465	-0.269113	0.829829
57507_at	ZNF608	57507	zinc finger protein 608	0.000793451	0.0126793	7.84139	8.18505	-0.343667	0.788036
84620_at	ST6GAL2	84620	ST6 beta-galactoside alpha-2,6-sialyltransferase 2	0.000797019	0.0127249	8.28486	8.98461	-0.699752	0.615678
3832_at	KIF11	3832	kinesin family member 11	0.000797532	0.0127249	4.31054	3.90248	0.408062	1.3269
26769_at	SNORD81	26769	small nucleolar RNA, C/D box 81	0.000799488	0.0127408	6.52603	5.95549	0.570538	1.48508
6271_at	S100A1	6271	S100 calcium binding protein A1	0.000799758	0.0127408	8.58634	7.68135	0.904993	1.87254
255231_at	MCOLN2	255231	mucolipin 2	0.000802	0.0127667	4.99973	4.49278	0.506944	1.42104
3783_at	KCNN4	3783	potassium calcium-activated channel subfamily N member 4	0.000805554	0.0128042	6.51518	5.79057	0.724612	1.65246
3710_at	ITPR3	3710	inositol 1,4,5-trisphosphate receptor type 3	0.000805588	0.0128042	9.36061	8.79558	0.565025	1.47941
3145_at	HMBS	3145	hydroxymethylbilane synthase	0.000810564	0.0128734	6.70512	7.02141	-0.316291	0.803132
221395_at	ADGRF5	221395	adhesion G protein-coupled receptor F5	0.000812399	0.0128926	8.20634	8.83619	-0.629842	0.646247
2743_at	GLRB	2743	glycine receptor beta	0.00081435	0.0129137	4.10016	3.72024	0.379924	1.30127
64333_at	ARHGAP9	64333	Rho GTPase activating protein 9	0.000818427	0.0129684	5.59868	5.15069	0.447988	1.36414
90634_at	N4BP2L1	90634	NEDD4 binding protein 2 like 1	0.000820104	0.0129787	6.09651	5.83645	0.260066	1.19753
57476_at	GRAMD1B	57476	GRAM domain containing 1B	0.000820843	0.0129787	6.63071	7.18586	-0.555142	0.68059
2202_at	EFEMP1	2202	EGF containing fibulin extracellular matrix protein 1	0.000821075	0.0129787	8.69294	9.51426	-0.821317	0.565925
106480484_at	RN7SL57P	106480484	RNA, 7SL, cytoplasmic 57, pseudogene	0.000822105	0.0129787	5.99154	5.57175	0.419791	1.33773
283659_at	PRTG	283659	protogenin	0.000822206	0.0129787	6.62795	7.44811	-0.820151	0.566383
7008_at	TEF	7008	TEF transcription factor, PAR bZIP family member	0.000823238	0.0129851	6.30488	6.61715	-0.312264	0.805377
253982_at	ASPHD1	253982	aspartate beta-hydroxylase domain containing 1	0.000825409	0.0130094	5.09709	4.78091	0.316181	1.24503
1233_at	CCR4	1233	C-C motif chemokine receptor 4	0.000826037	0.0130095	4.72977	4.19938	0.530394	1.44432
266655_at	BRD3OS	266655	BRD3 opposite strand	0.000830816	0.0130748	4.97636	5.23694	-0.260581	0.834752
79630_at	C1orf54	79630	chromosome 1 open reading frame 54	0.000831827	0.0130808	4.62252	4.33797	0.284547	1.21803
23474_at	ETHE1	23474	ETHE1 persulfide dioxygenase	0.000833455	0.013093	7.63042	7.04579	0.584634	1.49966
2625_at	GATA3	2625	GATA binding protein 3	0.000834271	0.013093	5.99457	5.42977	0.564798	1.47918
55207_at	ARL8B	55207	ADP ribosylation factor like GTPase 8B	0.000834502	0.013093	8.88753	8.66788	0.219649	1.16445
53635_at	PTOV1	53635	PTOV1 extended AT-hook containing adaptor protein	0.000836083	0.0131079	7.38022	7.57743	-0.19721	0.872236
5141_at	PDE4A	5141	phosphodiesterase 4A	0.000837635	0.0131223	6.44822	6.7884	-0.340181	0.789942
127943_at	FCRLB	127943	Fc receptor like B	0.000839813	0.0131465	4.8267	4.57627	0.250435	1.18957
3015_at	H2AFZ	3015	H2A histone family member Z	0.000841803	0.0131677	8.91072	8.54164	0.369081	1.29153
4689_at	NCF4	4689	neutrophil cytosolic factor 4	0.000842669	0.0131713	6.33252	5.60447	0.728045	1.65639
23584_at	VSIG2	23584	V-set and immunoglobulin domain containing 2	0.000844421	0.0131887	7.90963	8.41204	-0.502407	0.705928
81030_at	ZBP1	81030	Z-DNA binding protein 1	0.000849898	0.0132643	5.86654	5.34645	0.520085	1.43404
6809_at	STX3	6809	syntaxin 3	0.00085319	0.0132968	8.2313	7.85109	0.380208	1.30153
51411_at	BIN2	51411	bridging integrator 2	0.000853423	0.0132968	5.58106	4.788	0.793055	1.73274
64220_at	STRA6	64220	stimulated by retinoic acid 6	0.000854381	0.0132968	6.42415	5.64312	0.781031	1.71836
7462_at	LAT2	7462	linker for activation of T cells family member 2	0.000854547	0.0132968	5.48787	5.22029	0.267577	1.20378
8458_at	TTF2	8458	transcription termination factor 2	0.000855909	0.013308	5.71766	5.49361	0.22405	1.16801
107178920_at	LOC107178920	107178920	chondroitin sulfate N-acetylgalactosaminyltransferase 2 pseudogene	0.000860719	0.0133728	3.37397	3.19664	0.177333	1.13079
921_at	CD5	921	CD5 molecule	0.000864138	0.0134033	5.88959	5.22087	0.668719	1.58966
1384_at	CRAT	1384	carnitine O-acetyltransferase	0.000864233	0.0134033	7.24871	7.52364	-0.274937	0.826486
116449_at	CLNK	116449	cytokine dependent hematopoietic cell linker	0.000864628	0.0134033	3.86511	3.58962	0.27549	1.21041
5427_at	POLE2	5427	DNA polymerase epsilon 2, accessory subunit	0.000872041	0.0135082	4.54734	4.17801	0.369333	1.29176
6510_at	SLC1A5	6510	solute carrier family 1 member 5	0.000872857	0.0135107	6.75267	6.11402	0.638652	1.55687
152641_at	WWC2-AS2	152641	WWC2 antisense RNA 2	0.000877897	0.0135786	4.18079	4.36413	-0.183343	0.88066
3113_at	HLA-DPA1	3113	major histocompatibility complex, class II, DP alpha 1	0.000880329	0.013606	11.5494	10.7685	0.780884	1.71818
7185_at	TRAF1	7185	TNF receptor associated factor 1	0.000881638	0.0136161	5.75522	5.15385	0.601375	1.51716
5052_at	PRDX1	5052	peroxiredoxin 1	0.000882952	0.0136262	9.91363	10.2012	-0.287581	0.819274
10972_at	TMED10	10972	transmembrane p24 trafficking protein 10	0.0008843	0.0136369	10.4436	10.6196	-0.176008	0.885149
80054_at	CEBPA-DT	80054	CEBPA divergent transcript	0.000888081	0.013685	3.80083	4.00299	-0.202159	0.869249
51455_at	REV1	51455	REV1 DNA directed polymerase	0.000889626	0.0136955	6.79701	7.095	-0.297989	0.813385
4070_at	TACSTD2	4070	tumor associated calcium signal transducer 2	0.000890703	0.0136955	9.68826	8.04553	1.64273	3.12257
23600_at	AMACR	23600	alpha-methylacyl-CoA racemase	0.00089118	0.0136955	7.03629	7.37037	-0.334073	0.793294
80714_at	PBX4	80714	PBX homeobox 4	0.000892657	0.0136955	6.38291	6.87389	-0.490978	0.711542
55055_at	ZWILCH	55055	zwilch kinetochore protein	0.000893004	0.0136955	6.01657	5.68026	0.33631	1.26252
23619_at	ZIM2	23619	zinc finger imprinted 2	0.000893106	0.0136955	3.53643	3.8153	-0.278877	0.824232
64359_at	NXN	64359	nucleoredoxin	0.000893796	0.0136955	7.8118	7.32022	0.491573	1.40598
254173_at	TTLL10	254173	tubulin tyrosine ligase like 10	0.000894046	0.0136955	6.46074	6.2828	0.177943	1.13127
10804_at	GJB6	10804	gap junction protein beta 6	0.000895188	0.0137029	4.27984	4.81494	-0.5351	0.690111
256435_at	ST6GALNAC3	256435	ST6 N-acetylgalactosaminide alpha-2,6-sialyltransferase 3	0.000897832	0.0137332	6.82372	7.3686	-0.544874	0.685451
9837_at	GINS1	9837	GINS complex subunit 1	0.000899073	0.013742	4.62372	4.2376	0.386122	1.30688
4085_at	MAD2L1	4085	mitotic arrest deficient 2 like 1	0.000900166	0.0137486	7.13988	6.74973	0.390151	1.31053
2776_at	GNAQ	2776	G protein subunit alpha q	0.000903406	0.0137879	9.00965	9.30544	-0.295787	0.814628
285315_at	C3orf33	285315	chromosome 3 open reading frame 33	0.000904838	0.0137996	4.90106	5.27521	-0.374151	0.771559
4059_at	BCAM	4059	basal cell adhesion molecule (Lutheran blood group)	0.000906356	0.0138126	7.4354	7.95614	-0.520741	0.697014
9847_at	C2CD5	9847	C2 calcium dependent domain containing 5	0.000908778	0.0138393	8.0608	8.3329	-0.272096	0.828116
79858_at	NEK11	79858	NIMA related kinase 11	0.000909504	0.0138402	5.68719	6.11222	-0.425029	0.744824
5627_at	PROS1	5627	protein S	0.000913204	0.0138863	10.0365	9.04368	0.992804	1.99005
29951_at	PDZRN4	29951	PDZ domain containing ring finger 4	0.000916585	0.0139275	4.91781	6.05121	-1.1334	0.45584
157313_at	CDCA2	157313	cell division cycle associated 2	0.000918527	0.0139439	3.74826	3.55433	0.193935	1.14388
990_at	CDC6	990	cell division cycle 6	0.000919007	0.0139439	4.00889	3.62435	0.384549	1.30545
28984_at	RGCC	28984	regulator of cell cycle	0.000920828	0.0139613	8.37526	8.92778	-0.552515	0.681831
65258_at	MPPE1	65258	metallophosphoesterase 1	0.000924439	0.0140014	6.4441	6.77996	-0.335852	0.792316
762_at	CA4	762	carbonic anhydrase 4	0.000924827	0.0140014	5.03664	5.48303	-0.446391	0.733876
1951_at	CELSR3	1951	cadherin EGF LAG seven-pass G-type receptor 3	0.00092736	0.014029	4.86529	4.67837	0.186921	1.13833
79864_at	JHY	79864	junctional cadherin complex regulator	0.000928259	0.014029	6.27018	6.53632	-0.26614	0.831542
80221_at	ACSF2	80221	acyl-CoA synthetase family member 2	0.000928675	0.014029	7.69758	8.26769	-0.570113	0.673564
127343_at	DMBX1	127343	diencephalon/mesencephalon homeobox 1	0.000933623	0.0140934	5.94083	5.70263	0.238192	1.17951
4135_at	MAP6	4135	microtubule associated protein 6	0.000935749	0.0141152	5.24253	5.40167	-0.159141	0.895558
1717_at	DHCR7	1717	7-dehydrocholesterol reductase	0.000938305	0.014139	7.04208	7.73871	-0.696628	0.617013
6240_at	RRM1	6240	ribonucleotide reductase catalytic subunit M1	0.000938898	0.014139	7.00046	6.62569	0.374774	1.29664
9569_at	GTF2IRD1	9569	GTF2I repeat domain containing 1	0.000939372	0.014139	8.40991	7.9626	0.447306	1.36349
129138_at	ANKRD54	129138	ankyrin repeat domain 54	0.000940915	0.014152	6.6486	6.84573	-0.197125	0.872287
8682_at	PEA15	8682	proliferation and apoptosis adaptor protein 15	0.000941942	0.0141571	10.2969	10.0735	0.223401	1.16748
90768_at	TENM3-AS1	90768	TENM3 antisense RNA 1	0.000943738	0.0141739	5.7166	5.35327	0.363338	1.2864
5732_at	PTGER2	5732	prostaglandin E receptor 2	0.000945249	0.0141807	4.60889	4.08996	0.518923	1.43289
29121_at	CLEC2D	29121	C-type lectin domain family 2 member D	0.000945565	0.0141807	5.89587	5.18054	0.715338	1.64187
6563_at	SLC14A1	6563	solute carrier family 14 member 1 (Kidd blood group)	0.000949812	0.0142341	4.39154	5.40031	-1.00877	0.496968
596_at	BCL2	596	BCL2 apoptosis regulator	0.000951298	0.0142461	7.31337	7.90846	-0.595093	0.662002
2925_at	GRPR	2925	gastrin releasing peptide receptor	0.000953166	0.0142638	3.61259	3.44314	0.169451	1.12463
677839_at	SNORA71C	677839	small nucleolar RNA, H/ACA box 71C	0.000954524	0.0142653	8.02758	7.59478	0.432801	1.34985
7707_at	ZNF148	7707	zinc finger protein 148	0.000954645	0.0142653	8.54647	8.83854	-0.292073	0.816728
27032_at	ATP2C1	27032	ATPase secretory pathway Ca2+ transporting 1	0.000960174	0.0143376	6.99043	7.18951	-0.199081	0.871105
55332_at	DRAM1	55332	DNA damage regulated autophagy modulator 1	0.0009626	0.0143635	6.91821	6.22607	0.692134	1.61567
10886_at	NPFFR2	10886	neuropeptide FF receptor 2	0.000972388	0.0144985	3.50313	3.23279	0.270339	1.20609
80763_at	SPX	80763	spexin hormone	0.000973049	0.0144985	3.97894	4.74275	-0.763806	0.588941
106479892_at	RNU6-738P	106479892	RNA, U6 small nuclear 738, pseudogene	0.000975612	0.0145263	2.74365	2.64539	0.0982608	1.07048
91947_at	ARRDC4	91947	arrestin domain containing 4	0.000979597	0.0145748	7.25096	7.80344	-0.552482	0.681846
143903_at	LAYN	143903	layilin	0.000980754	0.0145748	5.41356	5.98512	-0.571564	0.672887
5332_at	PLCB4	5332	phospholipase C beta 4	0.000980982	0.0145748	7.6405	8.53279	-0.892296	0.538756
65249_at	ZSWIM4	65249	zinc finger SWIM-type containing 4	0.000986237	0.0146424	6.15086	5.91231	0.238558	1.17981
84144_at	SYDE2	84144	synapse defective Rho GTPase homolog 2	0.000988192	0.0146609	4.88892	5.34201	-0.453096	0.730474
79652_at	TMEM204	79652	transmembrane protein 204	0.000989206	0.0146654	7.97582	8.42275	-0.446934	0.7336
9456_at	HOMER1	9456	homer scaffold protein 1	0.0009906	0.0146756	6.83954	7.32917	-0.489637	0.712204
28904_at	IGKV1D-8	28904	immunoglobulin kappa variable 1D-8	0.000992642	0.0146954	4.48585	3.78118	0.704674	1.62978
84749_at	USP30	84749	ubiquitin specific peptidase 30	0.000994028	0.0146994	7.94593	8.1491	-0.203178	0.868635
4126_at	MANBA	4126	mannosidase beta	0.000994333	0.0146994	6.78458	6.52069	0.263888	1.20071
123876_at	ACSM2A	123876	acyl-CoA synthetase medium chain family member 2A	0.000997865	0.0147367	3.64326	3.37573	0.267525	1.20374
26586_at	CKAP2	26586	cytoskeleton associated protein 2	0.000998279	0.0147367	6.43579	6.02907	0.406724	1.32567
27294_at	DHDH	27294	dihydrodiol dehydrogenase	0.00100086	0.0147575	5.39393	5.15563	0.238302	1.1796
6780_at	STAU1	6780	staufen double-stranded RNA binding protein 1	0.00100116	0.0147575	9.2239	9.42719	-0.203295	0.868565
9162_at	DGKI	9162	diacylglycerol kinase iota	0.00100182	0.0147575	5.82151	6.93546	-1.11394	0.462029
400073_at	C12orf76	400073	chromosome 12 open reading frame 76	0.00100403	0.0147795	5.59532	5.22913	0.366197	1.28895
6776_at	STAT5A	6776	signal transducer and activator of transcription 5A	0.00100861	0.0148364	6.32461	6.05657	0.268033	1.20417
83942_at	TSSK1B	83942	testis specific serine kinase 1B	0.00101089	0.0148593	4.41379	4.23147	0.182315	1.1347
23625_at	FAM89B	23625	family with sequence similarity 89 member B	0.00101286	0.0148778	8.53734	8.12997	0.407366	1.32626
677831_at	SNORA51	677831	small nucleolar RNA, H/ACA box 51	0.00101555	0.0149007	5.25214	4.9973	0.25484	1.1932
3959_at	LGALS3BP	3959	galectin 3 binding protein	0.00101586	0.0149007	9.41378	9.82394	-0.41016	0.75254
144501_at	KRT80	144501	keratin 80	0.00101698	0.0149066	5.72175	5.3883	0.33345	1.26002
4708_at	NDUFB2	4708	NADH:ubiquinone oxidoreductase subunit B2	0.00102	0.0149403	8.77376	9.16979	-0.396025	0.759949
9185_at	REPS2	9185	RALBP1 associated Eps domain containing 2	0.00102179	0.0149559	6.60838	7.16861	-0.560229	0.678195
53353_at	LRP1B	53353	LDL receptor related protein 1B	0.00102686	0.0150195	3.84222	4.9122	-1.06998	0.476327
9144_at	SYNGR2	9144	synaptogyrin 2	0.00103251	0.0150915	7.86595	7.57575	0.290196	1.22281
55732_at	C1orf112	55732	chromosome 1 open reading frame 112	0.00103333	0.0150929	5.30586	4.9843	0.321553	1.24967
340547_at	VSIG1	340547	V-set and immunoglobulin domain containing 1	0.00103539	0.0151123	4.35383	3.95124	0.402584	1.32187
7112_at	TMPO	7112	thymopoietin	0.00103627	0.0151145	7.06462	6.70373	0.360891	1.28422
11244_at	ZHX1	11244	zinc fingers and homeoboxes 1	0.00103902	0.015144	8.26492	8.58246	-0.317535	0.80244
4001_at	LMNB1	4001	lamin B1	0.00104203	0.0151771	4.66452	4.41289	0.251634	1.19056
120071_at	LARGE2	120071	LARGE xylosyl- and glucuronyltransferase 2	0.00104567	0.0152194	6.94231	7.28031	-0.338009	0.791133
2191_at	FAP	2191	fibroblast activation protein alpha	0.001047	0.0152281	5.87036	4.6979	1.17246	2.25396
2069_at	EREG	2069	epiregulin	0.00104792	0.0152308	4.89925	4.54368	0.355565	1.27949
100419583_at	LOC100419583	100419583	ring finger protein 4 pseudogene	0.00105035	0.0152555	7.97603	7.38959	0.586439	1.50154
898_at	CCNE1	898	cyclin E1	0.00105296	0.0152827	4.28799	4.14448	0.143509	1.10459
166614_at	DCLK2	166614	doublecortin like kinase 2	0.00105656	0.0153241	5.008	5.38793	-0.379932	0.768474
5265_at	SERPINA1	5265	serpin family A member 1	0.00105813	0.0153362	11.1962	10.2554	0.940836	1.91964
1606_at	DGKA	1606	diacylglycerol kinase alpha	0.00106624	0.0154429	7.37731	6.77963	0.597676	1.51328
139170_at	DCAF12L1	139170	DDB1 and CUL4 associated factor 12 like 1	0.00106737	0.0154485	4.46539	4.66369	-0.1983	0.871577
56852_at	RAD18	56852	RAD18 E3 ubiquitin protein ligase	0.0010714	0.015496	7.23028	6.9255	0.304778	1.23523
7075_at	TIE1	7075	tyrosine kinase with immunoglobulin like and EGF like domains 1	0.00107264	0.0155032	5.94046	6.36132	-0.42086	0.746979
394_at	ARHGAP5	394	Rho GTPase activating protein 5	0.0010777	0.0155655	8.74391	8.96844	-0.224524	0.855877
124961_at	ZFP3	124961	ZFP3 zinc finger protein	0.00107947	0.0155801	6.04004	6.36099	-0.320953	0.800541
376940_at	ZC3H6	376940	zinc finger CCCH-type containing 6	0.00108259	0.0156143	7.71175	7.96831	-0.256551	0.837086
7095_at	SEC62	7095	SEC62 homolog, preprotein translocation factor	0.00108437	0.0156291	7.93668	8.23078	-0.294099	0.815582
3684_at	ITGAM	3684	integrin subunit alpha M	0.00108874	0.0156812	6.75528	6.21088	0.544405	1.45842
84225_at	ZMYND15	84225	zinc finger MYND-type containing 15	0.00109364	0.0157408	4.88177	4.69575	0.186029	1.13763
1287_at	COL4A5	1287	collagen type IV alpha 5 chain	0.00109808	0.0157937	4.95029	5.33655	-0.386262	0.765109
440068_at	CARD17	440068	caspase recruitment domain family member 17	0.00109941	0.015802	3.43905	3.28328	0.155769	1.11402
157922_at	CAMSAP1	157922	calmodulin regulated spectrin associated protein 1	0.00110714	0.015902	6.95854	6.67396	0.284579	1.21805
64641_at	EBF2	64641	EBF transcription factor 2	0.00111149	0.0159534	5.31004	5.93023	-0.620193	0.650584
80031_at	SEMA6D	80031	semaphorin 6D	0.00111433	0.0159831	5.91662	6.78336	-0.866738	0.548385
285671_at	RNF180	285671	ring finger protein 180	0.00111763	0.0160045	7.58183	8.07284	-0.491011	0.711526
57687_at	VAT1L	57687	vesicle amine transport 1 like	0.00111781	0.0160045	5.74302	5.14896	0.594065	1.50949
78987_at	CRELD1	78987	cysteine rich with EGF like domains 1	0.00111814	0.0160045	6.29539	6.60503	-0.309641	0.806843
11099_at	PTPN21	11099	protein tyrosine phosphatase non-receptor type 21	0.00111907	0.0160068	7.25834	7.651	-0.392665	0.761721
23635_at	SSBP2	23635	single stranded DNA binding protein 2	0.001123	0.0160437	9.76221	10.3022	-0.540019	0.687762
83442_at	SH3BGRL3	83442	SH3 domain binding glutamate rich protein like 3	0.0011232	0.0160437	10.5098	10.0074	0.502412	1.41658
23218_at	NBEAL2	23218	neurobeachin like 2	0.00113443	0.016193	7.16257	6.75838	0.404192	1.32335
4337_at	MOCS1	4337	molybdenum cofactor synthesis 1	0.00113942	0.0162437	6.48159	6.85128	-0.369698	0.773944
8792_at	TNFRSF11A	8792	TNF receptor superfamily member 11a	0.00113955	0.0162437	5.51995	5.30141	0.218536	1.16355
92427_at	RPS2P4	92427	ribosomal protein S2 pseudogene 4	0.00114441	0.0163018	6.16506	5.86764	0.297426	1.22895
4086_at	SMAD1	4086	SMAD family member 1	0.00115204	0.0163991	7.1856	7.40237	-0.216773	0.860488
64093_at	SMOC1	64093	SPARC related modular calcium binding 1	0.00115457	0.0164238	5.77296	6.34089	-0.567929	0.674585
304_at	ANXA2P2	304	annexin A2 pseudogene 2	0.00116275	0.0165242	10.2585	9.82539	0.433135	1.35016
153684_at	LOC153684	153684	uncharacterized LOC153684	0.00116322	0.0165242	5.69155	5.22299	0.468558	1.38373
23601_at	CLEC5A	23601	C-type lectin domain containing 5A	0.00116479	0.0165353	4.70484	4.10844	0.596397	1.51194
80270_at	HSD3B7	80270	hydroxy-delta-5-steroid dehydrogenase, 3 beta- and steroid delta-isomerase 7	0.00116622	0.0165442	6.90946	6.60585	0.303606	1.23423
221_at	ALDH3B1	221	aldehyde dehydrogenase 3 family member B1	0.00116907	0.0165674	7.39011	7.02351	0.366602	1.28931
3937_at	LCP2	3937	lymphocyte cytosolic protein 2	0.00116945	0.0165674	8.01171	7.29353	0.718177	1.6451
1523_at	CUX1	1523	cut like homeobox 1	0.00117448	0.0166272	7.67863	7.87743	-0.198794	0.871279
1787_at	TRDMT1	1787	tRNA aspartic acid methyltransferase 1	0.00117568	0.0166329	6.0297	6.39301	-0.363307	0.77738
90288_at	EFCAB12	90288	EF-hand calcium binding domain 12	0.00117997	0.0166612	4.29484	4.69318	-0.398338	0.758732
51663_at	ZFR	51663	zinc finger RNA binding protein	0.0011801	0.0166612	9.03131	9.21105	-0.179741	0.882861
159195_at	USP54	159195	ubiquitin specific peptidase 54	0.00118011	0.0166612	8.76694	9.2476	-0.480665	0.716647
256979_at	SUN3	256979	Sad1 and UNC84 domain containing 3	0.0011809	0.0166612	3.23575	3.14186	0.0938815	1.06724
4049_at	LTA	4049	lymphotoxin alpha	0.00118266	0.0166747	4.87567	4.63074	0.24493	1.18504
401541_at	CENPP	401541	centromere protein P	0.00118492	0.0166952	4.66643	4.4268	0.239631	1.18069
2135_at	EXTL2	2135	exostosin like glycosyltransferase 2	0.00118751	0.0167203	5.1079	5.30462	-0.196715	0.872535
387357_at	THEMIS	387357	thymocyte selection associated	0.00119083	0.0167557	4.974	4.30355	0.670451	1.59157
2525_at	FUT3	2525	fucosyltransferase 3 (Lewis blood group)	0.0011972	0.0168298	3.95483	3.71432	0.240512	1.18141
9420_at	CYP7B1	9420	cytochrome P450 family 7 subfamily B member 1	0.00119793	0.0168298	7.16944	7.65918	-0.489741	0.712153
90693_at	CCDC126	90693	coiled-coil domain containing 126	0.00119854	0.0168298	4.9871	5.31763	-0.330532	0.795243
128486_at	FITM2	128486	fat storage inducing transmembrane protein 2	0.00119946	0.0168314	6.49709	6.80256	-0.305467	0.80918
123355_at	LRRC28	123355	leucine rich repeat containing 28	0.00120266	0.0168649	7.03727	7.26571	-0.22844	0.853557
153020_at	RASGEF1B	153020	RasGEF domain family member 1B	0.00120576	0.016897	7.57414	6.92285	0.651288	1.57057
1187_at	CLCNKA	1187	chloride voltage-gated channel Ka	0.00120779	0.0169075	5.41653	6.09953	-0.682998	0.62287
5412_at	UBL3	5412	ubiquitin like 3	0.00120863	0.0169075	6.91916	7.2229	-0.303744	0.810147
90102_at	PHLDB2	90102	pleckstrin homology like domain family B member 2	0.00120896	0.0169075	6.69388	6.00761	0.686269	1.60912
80258_at	EFHC2	80258	EF-hand domain containing 2	0.00121013	0.0169086	4.06072	4.43469	-0.373968	0.771657
3007_at	HIST1H1D	3007	histone cluster 1 H1 family member d	0.00121067	0.0169086	5.78184	5.51735	0.264493	1.20121
221393_at	ADGRF4	221393	adhesion G protein-coupled receptor F4	0.0012174	0.0169911	3.57959	3.27342	0.306173	1.23642
79961_at	DENND2D	79961	DENN domain containing 2D	0.00122263	0.0170527	8.4272	8.09534	0.331853	1.25863
8739_at	HRK	8739	harakiri, BCL2 interacting protein	0.00122358	0.0170544	7.91292	7.60319	0.309729	1.23948
5293_at	PIK3CD	5293	phosphatidylinositol-4,5-bisphosphate 3-kinase catalytic subunit delta	0.00122814	0.0171064	6.13746	5.80852	0.328936	1.25609
59348_at	ZNF350	59348	zinc finger protein 350	0.00122948	0.0171137	6.0793	6.41438	-0.335081	0.79274
6789_at	STK4	6789	serine/threonine kinase 4	0.00123093	0.0171223	7.84366	7.43797	0.405689	1.32472
55751_at	TMEM184C	55751	transmembrane protein 184C	0.00123223	0.0171277	9.27071	9.56824	-0.297529	0.813645
8189_at	SYMPK	8189	symplekin	0.00123328	0.0171277	7.61577	7.40405	0.211716	1.15806
6781_at	STC1	6781	stanniocalcin 1	0.00123448	0.0171277	6.73554	7.40942	-0.673876	0.62682
25907_at	TMEM158	25907	transmembrane protein 158 (gene/pseudogene)	0.00123462	0.0171277	7.01136	6.82596	0.1854	1.13713
57630_at	SH3RF1	57630	SH3 domain containing ring finger 1	0.00123771	0.017159	7.45259	7.86961	-0.417026	0.748967
916_at	CD3E	916	CD3e molecule	0.00123962	0.0171731	7.09913	6.17185	0.92728	1.90169
9110_at	MTMR4	9110	myotubularin related protein 4	0.00124097	0.0171731	7.40415	7.77321	-0.369062	0.774286
106481645_at	RNU2-36P	106481645	RNA, U2 small nuclear 36, pseudogene	0.00124121	0.0171731	3.98981	3.85631	0.133495	1.09695
101_at	ADAM8	101	ADAM metallopeptidase domain 8	0.00124412	0.0172019	5.3979	5.1311	0.266801	1.20314
10039_at	PARP3	10039	poly(ADP-ribose) polymerase family member 3	0.00124576	0.0172131	7.47059	7.69181	-0.221224	0.857837
4881_at	NPR1	4881	natriuretic peptide receptor 1	0.00125005	0.0172608	5.0822	5.379	-0.2968	0.814056
409_at	ARRB2	409	arrestin beta 2	0.00125099	0.0172623	7.82782	7.29737	0.530444	1.44437
84251_at	SGIP1	84251	SH3 domain GRB2 like endophilin interacting protein 1	0.00125548	0.0172896	5.9473	6.80179	-0.854489	0.553061
57190_at	SELENON	57190	selenoprotein N	0.00125595	0.0172896	8.76436	9.06331	-0.298955	0.812841
28982_at	FLVCR1	28982	feline leukemia virus subgroup C cellular receptor 1	0.00125597	0.0172896	6.11277	5.88185	0.230916	1.17358
79973_at	ZNF442	79973	zinc finger protein 442	0.0012563	0.0172896	5.67924	5.87934	-0.200107	0.870486
340706_at	VWA2	340706	von Willebrand factor A domain containing 2	0.00125786	0.0172996	5.23345	5.00033	0.233118	1.17537
55320_at	MIS18BP1	55320	MIS18 binding protein 1	0.00126057	0.0173253	6.52773	6.18652	0.341217	1.26682
9088_at	PKMYT1	9088	protein kinase, membrane associated tyrosine/threonine 1	0.00126728	0.0174059	4.92544	4.70616	0.219282	1.16415
84166_at	NLRC5	84166	NLR family CARD domain containing 5	0.00126827	0.0174081	6.80005	6.12421	0.675837	1.59752
8809_at	IL18R1	8809	interleukin 18 receptor 1	0.00127516	0.017491	4.16993	3.67717	0.492754	1.40713
652968_at	CASTOR1	652968	cytosolic arginine sensor for mTORC1 subunit 1	0.001277	0.0175047	6.47175	6.74353	-0.271777	0.828298
4948_at	OCA2	4948	OCA2 melanosomal transmembrane protein	0.00127876	0.0175173	4.88848	5.36584	-0.477355	0.718293
51495_at	HACD3	51495	3-hydroxyacyl-CoA dehydratase 3	0.00128147	0.0175428	9.22816	9.53548	-0.307323	0.80814
56171_at	DNAH7	56171	dynein axonemal heavy chain 7	0.00128687	0.017605	4.62133	5.11481	-0.493484	0.710308
9404_at	LPXN	9404	leupaxin	0.00129504	0.0177051	7.70507	7.23521	0.469858	1.38497
5345_at	SERPINF2	5345	serpin family F member 2	0.00130404	0.0178165	4.85657	4.6228	0.233765	1.1759
10293_at	TRAIP	10293	TRAF interacting protein	0.00130615	0.0178336	4.60322	4.45299	0.150231	1.10975
728851_at	HMGN1P36	728851	high mobility group nucleosome binding domain 1 pseudogene 36	0.00131184	0.0178994	8.22004	7.89192	0.328125	1.25538
23269_at	MGA	23269	MAX dimerization protein MGA	0.00131488	0.0179147	7.21876	7.4575	-0.23874	0.847485
2887_at	GRB10	2887	growth factor receptor bound protein 10	0.00131596	0.0179147	7.04366	7.55296	-0.509303	0.702562
8867_at	SYNJ1	8867	synaptojanin 1	0.00131713	0.0179147	6.4813	6.73423	-0.252929	0.839191
634_at	CEACAM1	634	carcinoembryonic antigen related cell adhesion molecule 1	0.00131725	0.0179147	6.0472	5.3707	0.6765	1.59826
427_at	ASAH1	427	N-acylsphingosine amidohydrolase 1	0.00131756	0.0179147	10.9086	11.2015	-0.292886	0.816268
7408_at	VASP	7408	vasodilator stimulated phosphoprotein	0.00131894	0.0179147	7.40468	7.18927	0.215415	1.16104
27092_at	CACNG4	27092	calcium voltage-gated channel auxiliary subunit gamma 4	0.00131943	0.0179147	5.6838	5.35847	0.325326	1.25295
140801_at	RPL10L	140801	ribosomal protein L10 like	0.00131988	0.0179147	6.19807	6.02677	0.171298	1.12607
10194_at	TSHZ1	10194	teashirt zinc finger homeobox 1	0.00132314	0.0179473	5.9133	6.11322	-0.199919	0.870599
10608_at	MXD4	10608	MAX dimerization protein 4	0.00132411	0.0179486	7.26079	7.47711	-0.21632	0.860758
9050_at	PSTPIP2	9050	proline-serine-threonine phosphatase interacting protein 2	0.00132559	0.0179569	5.08872	4.57816	0.51056	1.4246
9343_at	EFTUD2	9343	elongation factor Tu GTP binding domain containing 2	0.00133013	0.0179959	8.53274	8.36007	0.172671	1.12714
5837_at	PYGM	5837	glycogen phosphorylase, muscle associated	0.0013302	0.0179959	4.87667	5.39629	-0.519622	0.697555
2002_at	ELK1	2002	ETS transcription factor ELK1	0.00133257	0.0180162	7.55081	7.31277	0.238039	1.17939
56898_at	BDH2	56898	3-hydroxybutyrate dehydrogenase 2	0.00133594	0.0180473	7.69759	8.10582	-0.408227	0.753549
374864_at	CCDC178	374864	coiled-coil domain containing 178	0.00133661	0.0180473	3.04297	3.26448	-0.221515	0.857664
146227_at	BEAN1	146227	brain expressed associated with NEDD4 1	0.00134226	0.0180819	6.33976	5.96912	0.370644	1.29293
155_at	ADRB3	155	adrenoceptor beta 3	0.00134254	0.0180819	4.37462	4.09015	0.284464	1.21796
81855_at	SFXN3	81855	sideroflexin 3	0.00134255	0.0180819	7.45185	7.1107	0.341148	1.26676
221150_at	SKA3	221150	spindle and kinetochore associated complex subunit 3	0.00134266	0.0180819	3.54113	3.24382	0.297315	1.22886
64283_at	ARHGEF28	64283	Rho guanine nucleotide exchange factor 28	0.00134748	0.0181232	6.37307	7.05059	-0.677521	0.625239
56975_at	FAM20C	56975	FAM20C golgi associated secretory pathway kinase	0.0013484	0.0181232	8.623	8.18885	0.434152	1.35112
738_at	VPS51	738	VPS51 subunit of GARP complex	0.00134878	0.0181232	7.87851	8.05813	-0.179618	0.882937
318_at	NUDT2	318	nudix hydrolase 2	0.00134923	0.0181232	5.51599	5.24741	0.26858	1.20462
27042_at	UTP25	27042	UTP25 small subunit processor component	0.00135442	0.0181676	6.84403	6.55306	0.290965	1.22346
157567_at	ANKRD46	157567	ankyrin repeat domain 46	0.0013552	0.0181676	5.91276	6.20633	-0.293571	0.81588
821_at	CANX	821	calnexin	0.00135589	0.0181676	11.2225	11.4315	-0.209034	0.865116
5915_at	RARB	5915	retinoic acid receptor beta	0.00135604	0.0181676	5.94964	6.61657	-0.666936	0.629843
6513_at	SLC2A1	6513	solute carrier family 2 member 1	0.00135967	0.0182045	8.30753	7.94997	0.357569	1.28126
8764_at	TNFRSF14	8764	TNF receptor superfamily member 14	0.00136365	0.0182426	7.28319	6.94437	0.33882	1.26472
134147_at	CMBL	134147	carboxymethylenebutenolidase homolog	0.00136428	0.0182426	6.58134	6.9641	-0.382758	0.76697
388335_at	TMEM220	388335	transmembrane protein 220	0.00136816	0.0182827	5.22538	5.58243	-0.357042	0.780764
149951_at	COMMD7	149951	COMM domain containing 7	0.00137045	0.0183015	7.51333	7.66998	-0.156652	0.897105
5366_at	PMAIP1	5366	phorbol-12-myristate-13-acetate-induced protein 1	0.00137502	0.0183507	5.6517	4.82921	0.822492	1.76846
80854_at	SETD7	80854	SET domain containing 7, histone lysine methyltransferase	0.00137648	0.0183583	7.65939	7.27993	0.379457	1.30085
252983_at	STXBP4	252983	syntaxin binding protein 4	0.00138681	0.0184806	6.19649	6.48356	-0.28707	0.819565
3559_at	IL2RA	3559	interleukin 2 receptor subunit alpha	0.00138755	0.0184806	5.87652	5.12514	0.751376	1.6834
10094_at	ARPC3	10094	actin related protein 2/3 complex subunit 3	0.00138896	0.0184806	9.10963	8.85071	0.258919	1.19658
63971_at	KIF13A	63971	kinesin family member 13A	0.00138921	0.0184806	7.83965	8.20731	-0.367659	0.775039
1039_at	CDR2	1039	cerebellar degeneration related protein 2	0.00139099	0.0184924	7.45793	7.70856	-0.250631	0.840529
2268_at	FGR	2268	FGR proto-oncogene, Src family tyrosine kinase	0.00140414	0.0186552	6.69528	6.29389	0.401389	1.32078
219899_at	TBCEL	219899	tubulin folding cofactor E like	0.00140915	0.0187099	8.5415	8.90055	-0.359043	0.779681
352962_at	HLA-V	352962	major histocompatibility complex, class I, V (pseudogene)	0.00141561	0.0187836	4.88491	4.66768	0.217232	1.1625
3932_at	LCK	3932	LCK proto-oncogene, Src family tyrosine kinase	0.00142522	0.0188989	6.08214	5.64347	0.438664	1.35535
375757_at	SWI5	375757	SWI5 homologous recombination repair protein	0.00142711	0.0189119	5.57816	5.9159	-0.337731	0.791285
147727_at	ILF3-DT	147727	ILF3 divergent transcript	0.00142804	0.0189121	6.72156	7.21559	-0.49403	0.710039
29889_at	GNL2	29889	G protein nucleolar 2	0.00142898	0.0189125	7.40646	7.22333	0.183128	1.13534
23184_at	MESD	23184	mesoderm development LRP chaperone	0.00143553	0.0189871	7.49665	7.76661	-0.269959	0.829343
147657_at	ZNF480	147657	zinc finger protein 480	0.00144316	0.0190758	7.40105	7.66331	-0.262254	0.833784
91683_at	SYT12	91683	synaptotagmin 12	0.00144866	0.0191256	5.94164	5.55482	0.386821	1.30751
200014_at	CC2D1B	200014	coiled-coil and C2 domain containing 1B	0.00144877	0.0191256	7.18028	6.97705	0.203234	1.15128
80005_at	DOCK5	80005	dedicator of cytokinesis 5	0.00145069	0.0191387	7.5632	7.96546	-0.402261	0.756672
4603_at	MYBL1	4603	MYB proto-oncogene like 1	0.00145457	0.0191777	4.47026	3.99924	0.471017	1.38609
152078_at	PQLC2L	152078	PQ loop repeat containing 2 like	0.00146464	0.0192982	5.46509	6.12911	-0.664021	0.631117
25809_at	TTLL1	25809	tubulin tyrosine ligase like 1	0.00146567	0.0192996	6.51663	6.75539	-0.238756	0.847476
3936_at	LCP1	3936	lymphocyte cytosolic protein 1	0.00146953	0.0193381	9.4035	8.4625	0.940997	1.91985
1102_at	RCBTB2	1102	RCC1 and BTB domain containing protein 2	0.0014764	0.0194162	6.90454	7.20223	-0.297689	0.813554
4973_at	OLR1	4973	oxidized low density lipoprotein receptor 1	0.00147815	0.0194268	7.24533	6.31621	0.929126	1.90412
9138_at	ARHGEF1	9138	Rho guanine nucleotide exchange factor 1	0.00148003	0.0194392	7.13554	6.81331	0.322239	1.25027
115701_at	ALPK2	115701	alpha kinase 2	0.0014841	0.0194803	3.69269	3.42813	0.264567	1.20128
11273_at	ATXN2L	11273	ataxin 2 like	0.00149516	0.0196033	7.9354	7.69122	0.244179	1.18442
55061_at	SUSD4	55061	sushi domain containing 4	0.00149536	0.0196033	5.61219	5.18579	0.426404	1.34388
84632_at	AFAP1L2	84632	actin filament associated protein 1 like 2	0.00149736	0.0196165	7.6289	8.0539	-0.425005	0.744836
390197_at	OR4D10	390197	olfactory receptor family 4 subfamily D member 10	0.0014987	0.0196165	4.64099	4.04467	0.596317	1.51185
2353_at	FOS	2353	Fos proto-oncogene, AP-1 transcription factor subunit	0.00149921	0.0196165	9.66989	10.6718	-1.00193	0.499331
114327_at	EFHC1	114327	EF-hand domain containing 1	0.00150236	0.0196408	7.10317	7.49012	-0.386946	0.764747
642987_at	TMEM232	642987	transmembrane protein 232	0.00150296	0.0196408	5.23942	5.87422	-0.634798	0.644031
220042_at	DDIAS	220042	DNA damage induced apoptosis suppressor	0.00150614	0.01967	3.75295	3.54793	0.205017	1.1527
10233_at	LRRC23	10233	leucine rich repeat containing 23	0.00150796	0.0196813	5.85501	6.13934	-0.284322	0.821127
11040_at	PIM2	11040	Pim-2 proto-oncogene, serine/threonine kinase	0.00151022	0.0196985	7.9346	6.82867	1.10593	2.15238
7704_at	ZBTB16	7704	zinc finger and BTB domain containing 16	0.00151207	0.0197052	7.08903	7.56647	-0.477443	0.718249
26032_at	SUSD5	26032	sushi domain containing 5	0.00151325	0.0197052	5.41105	5.86559	-0.454533	0.729746
64781_at	CERK	64781	ceramide kinase	0.00151359	0.0197052	7.6644	7.97133	-0.306934	0.808358
5055_at	SERPINB2	5055	serpin family B member 2	0.00151943	0.0197688	4.63366	4.24418	0.389483	1.30992
113115_at	MTFR2	113115	mitochondrial fission regulator 2	0.00152168	0.0197856	3.23165	3.09765	0.133998	1.09733
84190_at	METTL25	84190	methyltransferase like 25	0.00152449	0.0198089	6.46576	6.82663	-0.36087	0.778695
100129726_at	LINC01126	100129726	long intergenic non-protein coding RNA 1126	0.00152538	0.0198089	4.31958	4.53001	-0.210424	0.864283
4041_at	LRP5	4041	LDL receptor related protein 5	0.00153006	0.0198564	6.77444	7.1225	-0.348053	0.785644
10261_at	IGSF6	10261	immunoglobulin superfamily member 6	0.00153095	0.0198564	8.1144	7.2866	0.827793	1.77497
129285_at	PPP1R21	129285	protein phosphatase 1 regulatory subunit 21	0.00153997	0.0199608	7.66385	8.10007	-0.436217	0.73907
150468_at	CKAP2L	150468	cytoskeleton associated protein 2 like	0.00154325	0.0199802	3.78278	3.53806	0.244721	1.18486
216_at	ALDH1A1	216	aldehyde dehydrogenase 1 family member A1	0.00154339	0.0199802	7.00377	7.87894	-0.875168	0.54519
79958_at	DENND1C	79958	DENN domain containing 1C	0.00154506	0.0199842	5.70849	5.20854	0.499946	1.41416
79047_at	KCTD15	79047	potassium channel tetramerization domain containing 15	0.00154563	0.0199842	5.79661	6.04834	-0.251734	0.839886
7124_at	TNF	7124	tumor necrosis factor	0.00155062	0.0200309	4.99568	4.61574	0.379938	1.30129
375033_at	PEAR1	375033	platelet endothelial aggregation receptor 1	0.00155117	0.0200309	5.64534	6.01524	-0.369894	0.773839
100271282_at	RPL14P4	100271282	ribosomal protein L14 pseudogene 4	0.00155581	0.0200783	4.67073	4.48052	0.190219	1.14094
84068_at	SLC10A7	84068	solute carrier family 10 member 7	0.00156329	0.0201623	6.94843	7.142	-0.193564	0.874443
133308_at	SLC9B2	133308	solute carrier family 9 member B2	0.00157358	0.0202824	5.27497	4.97952	0.29545	1.22727
10498_at	CARM1	10498	coactivator associated arginine methyltransferase 1	0.00157919	0.020342	7.54322	7.34304	0.200179	1.14884
10916_at	MAGED2	10916	MAGE family member D2	0.00158157	0.0203527	8.01888	8.28742	-0.268539	0.83016
124460_at	SNX20	124460	sorting nexin 20	0.00158199	0.0203527	4.40002	4.15077	0.249258	1.1886
4316_at	MMP7	4316	matrix metallopeptidase 7	0.00158731	0.0204016	6.29274	4.85639	1.43636	2.70636
157657_at	C8orf37	157657	chromosome 8 open reading frame 37	0.00158776	0.0204016	5.0102	5.41733	-0.407132	0.754121
23052_at	ENDOD1	23052	endonuclease domain containing 1	0.00158992	0.0204167	8.09436	7.53294	0.561423	1.47572
54585_at	LZTFL1	54585	leucine zipper transcription factor like 1	0.00159477	0.0204663	6.37229	6.62332	-0.251032	0.840295
9687_at	GREB1	9687	growth regulating estrogen receptor binding 1	0.00160167	0.0205198	4.22839	4.76483	-0.536439	0.68947
340252_at	ZNF680	340252	zinc finger protein 680	0.00160403	0.0205198	7.2167	7.58184	-0.365149	0.776389
4133_at	MAP2	4133	microtubule associated protein 2	0.00160409	0.0205198	8.43882	7.86031	0.578516	1.49331
7804_at	LRP8	7804	LDL receptor related protein 8	0.00160455	0.0205198	8.26355	8.83895	-0.575397	0.671101
2770_at	GNAI1	2770	G protein subunit alpha i1	0.0016048	0.0205198	5.20789	5.62346	-0.415569	0.749724
201292_at	TRIM65	201292	tripartite motif containing 65	0.00160487	0.0205198	6.92503	6.77255	0.152474	1.11147
11073_at	TOPBP1	11073	DNA topoisomerase II binding protein 1	0.00161279	0.0206083	7.50943	7.27145	0.237978	1.17934
836_at	CASP3	836	caspase 3	0.001617	0.0206494	6.01381	5.76519	0.248619	1.18807
51318_at	MRPL35	51318	mitochondrial ribosomal protein L35	0.001621	0.0206823	7.14123	7.54674	-0.405511	0.754969
9235_at	IL32	9235	interleukin 32	0.00162243	0.0206823	8.14431	7.4332	0.711108	1.63706
3111_at	HLA-DOA	3111	major histocompatibility complex, class II, DO alpha	0.00162257	0.0206823	7.46885	6.5996	0.869252	1.82672
10793_at	ZNF273	10793	zinc finger protein 273	0.00162402	0.0206881	6.93523	7.30102	-0.365789	0.776044
55669_at	MFN1	55669	mitofusin 1	0.00162844	0.0207317	7.46612	7.1815	0.284625	1.21809
6518_at	SLC2A5	6518	solute carrier family 2 member 5	0.00163038	0.0207436	5.11246	4.86553	0.246932	1.18668
8790_at	FPGT	8790	fucose-1-phosphate guanylyltransferase	0.00163474	0.0207863	6.02528	6.47784	-0.452562	0.730744
51514_at	DTL	51514	denticleless E3 ubiquitin protein ligase homolog	0.00164191	0.0208563	5.41639	4.7366	0.679787	1.6019
7589_at	ZSCAN21	7589	zinc finger and SCAN domain containing 21	0.0016428	0.0208563	5.44786	5.63678	-0.188922	0.877261
51512_at	GTSE1	51512	G2 and S-phase expressed 1	0.00164327	0.0208563	4.2251	4.07361	0.151487	1.11071
186_at	AGTR2	186	angiotensin II receptor type 2	0.00164749	0.0208971	3.24338	3.1147	0.128682	1.09329
2740_at	GLP1R	2740	glucagon like peptide 1 receptor	0.00164967	0.020912	5.2203	5.87269	-0.652389	0.636226
7089_at	TLE2	7089	TLE family member 2, transcriptional corepressor	0.00166211	0.0210495	7.66299	7.91059	-0.247601	0.842296
57615_at	ZNF492	57615	zinc finger protein 492	0.00166426	0.0210495	5.4761	5.20304	0.273067	1.20837
10320_at	IKZF1	10320	IKAROS family zinc finger 1	0.00166493	0.0210495	5.63603	4.84863	0.787404	1.72597
23492_at	CBX7	23492	chromobox 7	0.00166616	0.0210495	7.71294	8.1019	-0.38896	0.76368
11005_at	SPINK5	11005	serine peptidase inhibitor, Kazal type 5	0.00166639	0.0210495	3.46651	3.68745	-0.220938	0.858008
7357_at	UGCG	7357	UDP-glucose ceramide glucosyltransferase	0.00166661	0.0210495	6.79756	6.37843	0.419134	1.33712
484_at	ATP1B3P1	484	ATPase Na+/K+ transporting subunit beta 3 pseudogene 1	0.00166788	0.0210527	3.45777	3.27592	0.181847	1.13433
404744_at	NPSR1-AS1	404744	NPSR1 antisense RNA 1	0.00167364	0.0211086	3.35929	3.22712	0.132168	1.09594
152006_at	RNF38	152006	ring finger protein 38	0.00167434	0.0211086	9.03528	9.23727	-0.201992	0.86935
6504_at	SLAMF1	6504	signaling lymphocytic activation molecule family member 1	0.00167926	0.0211576	4.19117	3.67842	0.512742	1.42676
64405_at	CDH22	64405	cadherin 22	0.00168119	0.021169	6.45581	6.19588	0.259924	1.19742
11004_at	KIF2C	11004	kinesin family member 2C	0.00168231	0.0211703	4.0787	3.9239	0.154802	1.11327
4916_at	NTRK3	4916	neurotrophic receptor tyrosine kinase 3	0.00168463	0.0211867	4.86633	5.48091	-0.614575	0.653122
89122_at	TRIM4	89122	tripartite motif containing 4	0.00169263	0.0212743	6.75719	7.11399	-0.3568	0.780895
56605_at	ERO1B	56605	endoplasmic reticulum oxidoreductase 1 beta	0.00169402	0.0212789	6.10883	6.78937	-0.680542	0.623931
5330_at	PLCB2	5330	phospholipase C beta 2	0.00170029	0.0213447	6.45139	5.9419	0.509489	1.42355
326342_at	ADGRE4P	326342	adhesion G protein-coupled receptor E4, pseudogene	0.0017028	0.0213525	4.33913	3.95188	0.387245	1.30789
1510_at	CTSE	1510	cathepsin E	0.00170297	0.0213525	9.13141	7.82877	1.30264	2.4668
54606_at	DDX56	54606	DEAD-box helicase 56	0.00170683	0.021388	7.86953	8.03386	-0.164333	0.892341
5578_at	PRKCA	5578	protein kinase C alpha	0.00170795	0.0213892	6.12823	6.79041	-0.662177	0.631924
64799_at	IQCH	64799	IQ motif containing H	0.00171508	0.0214655	4.74145	5.08832	-0.346872	0.786287
6357_at	CCL13	6357	C-C motif chemokine ligand 13	0.00172511	0.0215779	5.28138	4.47166	0.809721	1.75287
5305_at	PIP4K2A	5305	phosphatidylinositol-5-phosphate 4-kinase type 2 alpha	0.00173265	0.0216525	7.91236	7.49639	0.415969	1.33419
692085_at	SNORD45C	692085	small nucleolar RNA, C/D box 45C	0.00173316	0.0216525	5.06235	4.81061	0.251739	1.19064
6238_at	RRBP1	6238	ribosome binding protein 1	0.00173472	0.0216589	7.92336	8.26479	-0.341437	0.789255
7940_at	LST1	7940	leukocyte specific transcript 1	0.00173627	0.0216652	7.81286	7.21376	0.599107	1.51478
23673_at	STX12	23673	syntaxin 12	0.00173769	0.0216699	8.59835	8.89043	-0.292079	0.816724
29915_at	HCFC2	29915	host cell factor C2	0.00173909	0.0216744	6.26866	6.57885	-0.310197	0.806532
100532735_at	INO80B-WBP1	100532735	INO80B-WBP1 readthrough (NMD candidate)	0.00174097	0.0216847	4.15577	3.712	0.443771	1.36016
79161_at	TMEM243	79161	transmembrane protein 243	0.00174316	0.0216989	9.50118	9.88454	-0.383363	0.766648
933_at	CD22	933	CD22 molecule	0.00174859	0.0217499	7.41949	6.38556	1.03393	2.0476
140738_at	TMEM37	140738	transmembrane protein 37	0.00175082	0.0217499	8.59118	9.09483	-0.503644	0.705323
7083_at	TK1	7083	thymidine kinase 1	0.0017512	0.0217499	5.67544	5.4215	0.253949	1.19247
134145_at	ATPSCKMT	134145	ATP synthase c subunit lysine N-methyltransferase	0.00175145	0.0217499	5.53357	5.8363	-0.302729	0.810718
1768_at	DNAH6	1768	dynein axonemal heavy chain 6	0.00176136	0.0218599	4.43427	4.86741	-0.433144	0.740646
84263_at	HSDL2	84263	hydroxysteroid dehydrogenase like 2	0.00176311	0.0218685	6.90579	7.32124	-0.415449	0.749786
64506_at	CPEB1	64506	cytoplasmic polyadenylation element binding protein 1	0.00176752	0.0219101	4.57259	4.29771	0.274877	1.20989
400841_at	LINC01597	400841	long intergenic non-protein coding RNA 1597	0.00176866	0.0219111	3.12855	2.94804	0.180503	1.13328
3108_at	HLA-DMA	3108	major histocompatibility complex, class II, DM alpha	0.00177065	0.0219226	9.22976	8.51177	0.717993	1.64489
4501_at	MT1X	4501	metallothionein 1X	0.00177359	0.0219459	9.5108	10.1615	-0.650713	0.636966
23336_at	SYNM	23336	synemin	0.00178659	0.0220854	5.87054	6.18923	-0.318684	0.801801
154865_at	IQUB	154865	IQ motif and ubiquitin domain containing	0.00178769	0.0220854	4.62408	5.28241	-0.658337	0.633608
199713_at	NLRP7	199713	NLR family pyrin domain containing 7	0.0017888	0.0220854	3.71184	3.5306	0.181243	1.13386
113201_at	CASC4	113201	cancer susceptibility 4	0.00178912	0.0220854	9.69078	9.91294	-0.222156	0.857283
2530_at	FUT8	2530	fucosyltransferase 8	0.00179355	0.0221269	7.97963	7.66398	0.315655	1.24458
2878_at	GPX3	2878	glutathione peroxidase 3	0.00179596	0.0221434	11.7642	12.1685	-0.404274	0.755616
146206_at	CARMIL2	146206	capping protein regulator and myosin 1 linker 2	0.0018043	0.022233	5.7143	5.49467	0.219633	1.16444
65055_at	REEP1	65055	receptor accessory protein 1	0.00180827	0.0222687	4.35419	4.71513	-0.360941	0.778657
9166_at	EBAG9	9166	estrogen receptor binding site associated antigen 9	0.00180954	0.0222695	7.16606	7.48239	-0.316332	0.803109
50619_at	DEF6	50619	DEF6 guanine nucleotide exchange factor	0.00181128	0.0222695	6.09113	5.81972	0.271413	1.20699
471_at	ATIC	471	5-aminoimidazole-4-carboxamide ribonucleotide formyltransferase/IMP cyclohydrolase	0.00181156	0.0222695	8.19262	7.79242	0.400199	1.31969
25814_at	ATXN10	25814	ataxin 10	0.0018149	0.0222905	8.56131	8.7837	-0.222392	0.857143
56243_at	KIAA1217	56243	KIAA1217	0.00181542	0.0222905	10.1062	9.63326	0.472911	1.38791
112574_at	SNX18	112574	sorting nexin 18	0.00181803	0.0223093	6.70761	6.96853	-0.260921	0.834555
27040_at	LAT	27040	linker for activation of T cells	0.00182305	0.0223577	6.35682	6.00031	0.356512	1.28033
84996_at	URB1-AS1	84996	URB1 antisense RNA 1 (head to head)	0.00182758	0.0224	5.92989	6.30023	-0.370346	0.773597
2665_at	GDI2	2665	GDP dissociation inhibitor 2	0.00183206	0.0224417	9.33722	9.17124	0.165979	1.12193
219438_at	OR5D18	219438	olfactory receptor family 5 subfamily D member 18	0.0018473	0.022615	3.91451	3.74604	0.168471	1.12387
4953_at	ODC1	4953	ornithine decarboxylase 1	0.00184898	0.0226176	9.02198	9.6063	-0.584324	0.666962
285498_at	RNF212	285498	ring finger protein 212	0.0018497	0.0226176	5.07285	5.54904	-0.476189	0.718874
5027_at	P2RX7	5027	purinergic receptor P2X 7	0.00185621	0.0226755	5.4841	4.86842	0.615685	1.53229
10484_at	SEC23A	10484	Sec23 homolog A, coat complex II component	0.00185746	0.0226755	8.7769	8.51394	0.262958	1.19994
9645_at	MICAL2	9645	microtubule associated monooxygenase, calponin and LIM domain containing 2	0.00185772	0.0226755	7.66108	6.97876	0.682322	1.60472
84064_at	HDHD2	84064	haloacid dehalogenase like hydrolase domain containing 2	0.00186026	0.0226932	8.62675	8.90887	-0.282127	0.822378
6732_at	SRPK1	6732	SRSF protein kinase 1	0.00186159	0.022696	7.80528	7.54306	0.262228	1.19933
54733_at	SLC35F2	54733	solute carrier family 35 member F2	0.00186859	0.0227681	7.54199	7.01437	0.527613	1.44154
443_at	ASPA	443	aspartoacylase	0.00188023	0.0228964	3.15883	3.51837	-0.359534	0.779416
1237_at	CCR8	1237	C-C motif chemokine receptor 8	0.00188954	0.0229857	4.10569	3.82574	0.279948	1.21415
29800_at	ZDHHC1	29800	zinc finger DHHC-type containing 1	0.00188978	0.0229857	6.94216	7.28654	-0.344378	0.787648
146223_at	CMTM4	146223	CKLF like MARVEL transmembrane domain containing 4	0.00189279	0.0230088	8.03189	8.44855	-0.416653	0.749161
284403_at	WDR62	284403	WD repeat domain 62	0.00189478	0.0230127	5.41899	5.23633	0.18266	1.13497
9372_at	ZFYVE9	9372	zinc finger FYVE-type containing 9	0.00189534	0.0230127	5.98749	6.4101	-0.42261	0.746074
1827_at	RCAN1	1827	regulator of calcineurin 1	0.00189715	0.0230213	6.37819	6.9135	-0.53531	0.690011
3663_at	IRF5	3663	interferon regulatory factor 5	0.0019005	0.0230485	5.47348	5.23728	0.236199	1.17789
25898_at	RCHY1	25898	ring finger and CHY zinc finger domain containing 1	0.00190892	0.023137	6.45097	6.81739	-0.366414	0.775708
154215_at	NKAIN2	154215	sodium/potassium transporting ATPase interacting 2	0.00191158	0.0231558	4.09866	3.86357	0.23509	1.17698
4853_at	NOTCH2	4853	notch receptor 2	0.00191758	0.0232148	9.52387	9.14217	0.381699	1.30288
7078_at	TIMP3	7078	TIMP metallopeptidase inhibitor 3	0.00191873	0.0232152	10.0071	10.5077	-0.500683	0.706772
3614_at	IMPDH1	3614	inosine monophosphate dehydrogenase 1	0.00192092	0.0232281	6.82919	6.67249	0.156708	1.11474
54874_at	FNBP1L	54874	formin binding protein 1 like	0.00192264	0.0232354	8.50045	8.79358	-0.293136	0.816126
8490_at	RGS5	8490	regulator of G protein signaling 5	0.00192812	0.023288	9.60416	10.4065	-0.80233	0.573422
65267_at	WNK3	65267	WNK lysine deficient protein kinase 3	0.00193091	0.0233081	4.2716	4.6128	-0.341199	0.789385
644739_at	WASF4P	644739	WASP family member 4, pseudogene	0.00193633	0.02336	6.45014	6.23009	0.220045	1.16477
23082_at	PPRC1	23082	PPARG related coactivator 1	0.00195127	0.0235265	6.80696	6.55322	0.25375	1.1923
157739_at	TDH	157739	L-threonine dehydrogenase (pseudogene)	0.00195298	0.0235335	4.56257	4.86786	-0.305287	0.809281
8914_at	TIMELESS	8914	timeless circadian regulator	0.00196012	0.0236058	4.77755	4.55739	0.220152	1.16486
83440_at	ADPGK	83440	ADP dependent glucokinase	0.00196194	0.0236139	7.27434	7.04099	0.233347	1.17556
117247_at	SLC16A10	117247	solute carrier family 16 member 10	0.0019632	0.0236154	6.35355	6.91017	-0.55662	0.679893
81493_at	SYNC	81493	syncoilin, intermediate filament protein	0.00196523	0.0236216	5.49578	5.83907	-0.343287	0.788244
199857_at	ALG14	199857	ALG14 UDP-N-acetylglucosaminyltransferase subunit	0.001966	0.0236216	6.04393	6.3228	-0.278874	0.824234
922_at	CD5L	922	CD5 molecule like	0.0019674	0.0236248	4.27504	4.05837	0.216667	1.16205
646119_at	RPS8P4	646119	ribosomal protein S8 pseudogene 4	0.00197659	0.0237214	4.29096	4.10512	0.185838	1.13748
641_at	BLM	641	BLM RecQ like helicase	0.00197796	0.0237241	4.40975	4.09647	0.313278	1.24253
11157_at	LSM6	11157	LSM6 homolog, U6 small nuclear RNA and mRNA degradation associated	0.00197984	0.0237329	5.72741	5.50791	0.219503	1.16433
7982_at	ST7	7982	suppression of tumorigenicity 7	0.00198221	0.0237476	6.35356	6.63833	-0.28477	0.820872
151760_at	LOC151760	151760	putative uncharacterized protein LOC151760	0.00198519	0.0237695	4.71483	5.05692	-0.342096	0.788895
84941_at	HSH2D	84941	hematopoietic SH2 domain containing	0.00198718	0.0237796	5.5913	5.22678	0.364526	1.28746
7051_at	TGM1	7051	transglutaminase 1	0.0019929	0.0238343	5.53437	5.29602	0.238346	1.17964
2707_at	GJB3	2707	gap junction protein beta 3	0.0019961	0.0238588	4.94404	4.57418	0.369864	1.29223
100130348_at	TMEM262	100130348	transmembrane protein 262	0.00200389	0.0239201	5.95988	5.67833	0.281546	1.2155
1992_at	SERPINB1	1992	serpin family B member 1	0.00200413	0.0239201	8.35782	8.05563	0.302186	1.23301
5569_at	PKIA	5569	cAMP-dependent protein kinase inhibitor alpha	0.00200469	0.0239201	6.29735	6.88586	-0.58851	0.66503
2354_at	FOSB	2354	FosB proto-oncogene, AP-1 transcription factor subunit	0.00200637	0.0239253	7.62939	8.95625	-1.32685	0.398637
11262_at	SP140	11262	SP140 nuclear body protein	0.00200743	0.0239253	5.27186	4.66596	0.6059	1.52193
54996_at	MARC2	54996	mitochondrial amidoxime reducing component 2	0.00201184	0.023964	6.74768	7.26543	-0.517755	0.698458
256987_at	SERINC5	256987	serine incorporator 5	0.00201728	0.024015	8.3738	7.9814	0.392398	1.31257
23235_at	SIK2	23235	salt inducible kinase 2	0.00201857	0.0240166	7.54909	7.74593	-0.196832	0.872464
58190_at	CTDSP1	58190	CTD small phosphatase 1	0.00202179	0.0240395	8.33515	8.51297	-0.177817	0.88404
84283_at	TMEM79	84283	transmembrane protein 79	0.00202282	0.0240395	5.45568	5.06154	0.394138	1.31416
3689_at	ITGB2	3689	integrin subunit beta 2	0.00202649	0.0240694	7.97136	7.23777	0.733595	1.66278
53340_at	SPA17	53340	sperm autoantigenic protein 17	0.00202837	0.0240728	6.74824	7.1757	-0.427452	0.743574
407034_at	MIR30E	407034	microRNA 30e	0.00202964	0.0240728	4.5019	5.14713	-0.645236	0.639388
6206_at	RPS12	6206	ribosomal protein S12	0.00203237	0.0240728	8.0164	7.69659	0.319809	1.24817
134285_at	TMEM171	134285	transmembrane protein 171	0.00203269	0.0240728	5.71558	6.45453	-0.738955	0.599173
9595_at	CYTIP	9595	cytohesin 1 interacting protein	0.00203342	0.0240728	6.4215	5.3124	1.1091	2.15711
440589_at	RPS2P8	440589	ribosomal protein S2 pseudogene 8	0.00203375	0.0240728	8.33943	8.16602	0.173405	1.12772
79015_at	LINC01260	79015	long intergenic non-protein coding RNA 1260	0.00203615	0.0240851	3.91708	3.74345	0.173633	1.1279
65265_at	C8orf33	65265	chromosome 8 open reading frame 33	0.00203711	0.0240851	6.90689	7.1948	-0.287911	0.819087
5090_at	PBX3	5090	PBX homeobox 3	0.00204302	0.0241412	9.23885	9.91091	-0.672058	0.627611
154288_at	KHDC3L	154288	KH domain containing 3 like, subcortical maternal complex member	0.00204447	0.0241446	4.46477	4.30091	0.163855	1.12028
3912_at	LAMB1	3912	laminin subunit beta 1	0.00204989	0.0241948	9.17471	9.67134	-0.49663	0.708761
285456_at	RPL34-AS1	285456	RPL34 antisense RNA 1 (head to head)	0.00205193	0.0242051	3.45481	3.70706	-0.252249	0.839586
6688_at	SPI1	6688	Spi-1 proto-oncogene	0.0020603	0.0242899	7.49623	7.0277	0.468531	1.3837
127700_at	OSCP1	127700	organic solute carrier partner 1	0.00206178	0.0242936	5.71861	6.04674	-0.328125	0.796571
23252_at	OTUD3	23252	OTU deubiquitinase 3	0.00206633	0.0243334	5.39925	5.1889	0.210341	1.15696
441502_at	RPS26P11	441502	ribosomal protein S26 pseudogene 11	0.00207193	0.0243834	9.59575	9.18692	0.40883	1.32761
7371_at	UCK2	7371	uridine-cytidine kinase 2	0.00207293	0.0243834	6.03958	5.82224	0.217343	1.16259
128434_at	VSTM2L	128434	V-set and transmembrane domain containing 2 like	0.00207505	0.0243889	6.51579	6.20899	0.306798	1.23696
4643_at	MYO1E	4643	myosin IE	0.00207575	0.0243889	7.22364	6.84196	0.381678	1.30286
368_at	ABCC6	368	ATP binding cassette subfamily C member 6	0.00208194	0.0244347	5.53167	5.84327	-0.311604	0.805746
79725_at	THAP9	79725	THAP domain containing 9	0.00208236	0.0244347	4.84876	5.10771	-0.258957	0.835692
10446_at	LRRN2	10446	leucine rich repeat neuronal 2	0.00208318	0.0244347	5.40052	5.63686	-0.236349	0.848891
93145_at	OLFM2	93145	olfactomedin 2	0.00208759	0.0244627	7.17122	7.75179	-0.580575	0.668697
9528_at	TMEM59	9528	transmembrane protein 59	0.00208793	0.0244627	10.2439	10.432	-0.188141	0.877736
54556_at	ING3	54556	inhibitor of growth family member 3	0.00209733	0.0245589	6.75526	7.00641	-0.251147	0.840228
81031_at	SLC2A10	81031	solute carrier family 2 member 10	0.00210275	0.0246085	7.88489	8.19371	-0.308828	0.807297
221491_at	SMIM29	221491	small integral membrane protein 29	0.00210838	0.0246605	6.72793	6.53114	0.196787	1.14614
25996_at	REXO2	25996	RNA exonuclease 2	0.00211042	0.0246704	7.24253	7.00361	0.238924	1.18011
10666_at	CD226	10666	CD226 molecule	0.00211719	0.0247197	4.91149	4.18379	0.727703	1.656
3139_at	HLA-L	3139	major histocompatibility complex, class I, L (pseudogene)	0.00211749	0.0247197	4.52586	4.232	0.293858	1.22591
10994_at	ILVBL	10994	ilvB acetolactate synthase like	0.00211822	0.0247197	6.54768	6.89766	-0.349974	0.784598
200373_at	CFAP221	200373	cilia and flagella associated protein 221	0.00212528	0.0247785	3.95639	4.35838	-0.401983	0.756817
7379_at	UPK2	7379	uroplakin 2	0.00212669	0.0247785	5.39329	5.16201	0.231278	1.17387
84206_at	MEX3B	84206	mex-3 RNA binding family member B	0.00212685	0.0247785	5.21346	5.04875	0.164716	1.12095
53831_at	GPR84	53831	G protein-coupled receptor 84	0.00212844	0.0247832	4.21399	3.94951	0.264476	1.2012
2774_at	GNAL	2774	G protein subunit alpha L	0.00214087	0.0249139	5.96333	6.60113	-0.637793	0.642695
114_at	ADCY8	114	adenylate cyclase 8	0.00214471	0.0249236	5.32859	4.58222	0.746368	1.67756
8728_at	ADAM19	8728	ADAM metallopeptidase domain 19	0.00214483	0.0249236	6.43317	5.74721	0.685962	1.60877
50865_at	HEBP1	50865	heme binding protein 1	0.00214531	0.0249236	8.67659	9.03399	-0.357401	0.780569
102724194_at	LOC102724194	102724194	uncharacterized LOC102724194	0.00215109	0.0249633	5.81631	5.52139	0.294918	1.22682
221895_at	JAZF1	221895	JAZF zinc finger 1	0.00215113	0.0249633	7.10019	7.42682	-0.326636	0.797394
79572_at	ATP13A3	79572	ATPase 13A3	0.00215288	0.0249696	9.18252	9.4187	-0.236186	0.848987
2323_at	FLT3LG	2323	fms related tyrosine kinase 3 ligand	0.00215583	0.0249898	7.35489	7.11442	0.240469	1.18138
5727_at	PTCH1	5727	patched 1	0.00216186	0.0250456	7.2621	7.64549	-0.38339	0.766634
9022_at	CLIC3	9022	chloride intracellular channel 3	0.00217294	0.02516	7.07237	7.67817	-0.605799	0.657107
80179_at	MYO19	80179	myosin XIX	0.00217811	0.0251961	6.58897	6.29111	0.297854	1.22931
414328_at	IDNK	414328	IDNK gluconokinase	0.00217897	0.0251961	6.44282	6.64892	-0.2061	0.866878
27145_at	FILIP1	27145	filamin A interacting protein 1	0.00217971	0.0251961	4.95687	5.37423	-0.417358	0.748794
2316_at	FLNA	2316	filamin A	0.00218136	0.0252012	9.87203	9.45991	0.412126	1.33064
7067_at	THRA	7067	thyroid hormone receptor alpha	0.00219079	0.0252855	8.05962	8.31555	-0.255928	0.837448
150967_at	LINC01963	150967	long intergenic non-protein coding RNA 1963	0.0021911	0.0252855	5.77322	6.12463	-0.351405	0.78382
285605_at	DTWD2	285605	DTW domain containing 2	0.00219918	0.0253646	6.70358	7.1163	-0.412719	0.751206
1238_at	ACKR2	1238	atypical chemokine receptor 2	0.0022032	0.0253852	4.55965	4.84711	-0.287459	0.819344
1512_at	CTSH	1512	cathepsin H	0.00220612	0.0253852	9.81707	9.06287	0.754198	1.68669
22937_at	SCAP	22937	SREBF chaperone	0.00220639	0.0253852	7.65508	7.85231	-0.197223	0.872228
85004_at	RERG	85004	RAS like estrogen regulated growth inhibitor	0.00220681	0.0253852	4.98793	5.41158	-0.423644	0.745539
1473_at	CST5	1473	cystatin D	0.00220805	0.0253852	5.26349	4.99581	0.267674	1.20386
23263_at	MCF2L	23263	MCF.2 cell line derived transforming sequence like	0.00220831	0.0253852	6.49929	6.78738	-0.288091	0.818985
669_at	BPGM	669	bisphosphoglycerate mutase	0.00221431	0.0254373	7.0043	6.6463	0.358	1.28165
221496_at	LEMD2	221496	LEM domain containing 2	0.0022153	0.0254373	7.09741	6.93975	0.157655	1.11547
9319_at	TRIP13	9319	thyroid hormone receptor interactor 13	0.00221981	0.0254749	3.70421	3.52438	0.179831	1.13275
57639_at	CCDC146	57639	coiled-coil domain containing 146	0.00222236	0.0254901	6.63258	7.19961	-0.56703	0.675005
9473_at	THEMIS2	9473	thymocyte selection associated family member 2	0.00222685	0.0255206	7.85053	7.37045	0.480079	1.39482
2692_at	GHRHR	2692	growth hormone releasing hormone receptor	0.00222764	0.0255206	4.51459	4.73884	-0.22425	0.85604
5058_at	PAK1	5058	p21 (RAC1) activated kinase 1	0.00222871	0.0255206	8.44342	8.79525	-0.351831	0.783589
728621_at	CCDC30	728621	coiled-coil domain containing 30	0.00223371	0.0255637	5.81727	6.24721	-0.429943	0.742291
147841_at	SPC24	147841	SPC24 component of NDC80 kinetochore complex	0.00224739	0.0257061	3.5616	3.42534	0.136262	1.09905
80157_at	CWH43	80157	cell wall biogenesis 43 C-terminal homolog	0.00225018	0.0257238	3.83907	4.59533	-0.756255	0.592031
3683_at	ITGAL	3683	integrin subunit alpha L	0.00226255	0.0258383	6.64356	5.76784	0.87572	1.83492
64343_at	AZI2	64343	5-azacytidine induced 2	0.00226269	0.0258383	7.77793	8.03063	-0.252705	0.839321
51144_at	HSD17B12	51144	hydroxysteroid 17-beta dehydrogenase 12	0.00226529	0.0258538	8.82818	9.01758	-0.189399	0.876971
255082_at	CASC2	255082	cancer susceptibility 2	0.00227093	0.0259039	5.99775	6.29314	-0.29539	0.814852
3949_at	LDLR	3949	low density lipoprotein receptor	0.00227759	0.0259655	8.11757	7.44929	0.668275	1.58917
3122_at	HLA-DRA	3122	major histocompatibility complex, class II, DR alpha	0.00228629	0.0260504	11.1554	10.468	0.687416	1.6104
6890_at	TAP1	6890	transporter 1, ATP binding cassette subfamily B member	0.00228894	0.0260662	8.66943	7.94058	0.72885	1.65732
100287290_at	LOC100287290	100287290	cytokine receptor CRL2	0.00229766	0.0261512	3.89309	3.67527	0.217821	1.16298
8354_at	HIST1H3I	8354	histone cluster 1 H3 family member i	0.00230058	0.0261701	8.8819	8.26611	0.615793	1.5324
4489_at	MT1A	4489	metallothionein 1A	0.00230204	0.0261723	6.56757	7.01653	-0.44896	0.732571
272_at	AMPD3	272	adenosine monophosphate deaminase 3	0.0023036	0.0261757	6.04934	5.74159	0.30775	1.23778
1041_at	CDSN	1041	corneodesmosin	0.00230684	0.0261798	7.04199	6.22572	0.816263	1.76084
3087_at	HHEX	3087	hematopoietically expressed homeobox	0.00230734	0.0261798	7.52535	7.99804	-0.47269	0.72062
3604_at	TNFRSF9	3604	TNF receptor superfamily member 9	0.00230835	0.0261798	5.78026	5.00804	0.772215	1.70789
286053_at	NSMCE2	286053	NSE2 (MMS21) homolog, SMC5-SMC6 complex SUMO ligase	0.00230902	0.0261798	6.37154	6.09879	0.272755	1.20811
10313_at	RTN3	10313	reticulon 3	0.00231043	0.0261815	6.52797	6.77572	-0.247743	0.842213
1811_at	SLC26A3	1811	solute carrier family 26 member 3	0.00231461	0.0262071	3.07133	3.21563	-0.144302	0.904817
134728_at	IRAK1BP1	134728	interleukin 1 receptor associated kinase 1 binding protein 1	0.00231522	0.0262071	5.75176	6.11743	-0.365662	0.776113
25798_at	BRI3	25798	brain protein I3	0.00232656	0.0263211	6.11066	5.89898	0.211685	1.15804
23157_at	SEPTIN6	23157	septin 6	0.00233101	0.0263498	7.32298	6.65685	0.666123	1.5868
338674_at	OR5F1	338674	olfactory receptor family 5 subfamily F member 1	0.00233164	0.0263498	3.83135	3.64356	0.187791	1.13902
1611_at	DAP	1611	death associated protein	0.00234387	0.0264736	9.76671	10.054	-0.287317	0.819425
80231_at	CXorf21	80231	chromosome X open reading frame 21	0.00234675	0.0264869	5.13424	4.42292	0.711319	1.6373
55920_at	RCC2	55920	regulator of chromosome condensation 2	0.0023476	0.0264869	8.79424	8.49719	0.297045	1.22863
57647_at	DHX37	57647	DEAH-box helicase 37	0.0023508	0.0265086	5.9735	5.81714	0.156355	1.11447
8404_at	SPARCL1	8404	SPARC like 1	0.00235733	0.0265678	8.57884	9.34515	-0.766307	0.587921
55023_at	PHIP	55023	pleckstrin homology domain interacting protein	0.0023605	0.0265866	8.28724	8.05058	0.236667	1.17827
64859_at	NABP1	64859	nucleic acid binding protein 1	0.00236157	0.0265866	6.74452	5.97456	0.769964	1.70523
79816_at	TLE6	79816	TLE family member 6, subcortical maternal complex member	0.00236505	0.0265971	4.70985	4.95093	-0.241077	0.846113
1438_at	CSF2RA	1438	colony stimulating factor 2 receptor alpha subunit	0.00236507	0.0265971	5.96005	5.40928	0.550766	1.46486
10170_at	DHRS9	10170	dehydrogenase/reductase 9	0.00236978	0.0266356	4.57284	4.14182	0.43102	1.34819
8332_at	HIST1H2AL	8332	histone cluster 1 H2A family member l	0.00237758	0.0266965	3.53079	3.29008	0.240717	1.18158
2914_at	GRM4	2914	glutamate metabotropic receptor 4	0.00237777	0.0266965	6.00049	5.54398	0.45651	1.37222
100271394_at	RPL36P18	100271394	ribosomal protein L36 pseudogene 18	0.00238676	0.0267829	4.72328	4.49385	0.229433	1.17237
8460_at	TPST1	8460	tyrosylprotein sulfotransferase 1	0.00239079	0.0268135	7.14186	7.45136	-0.309493	0.806925
8942_at	KYNU	8942	kynureninase	0.0023921	0.0268138	5.33018	4.62693	0.703245	1.62816
8312_at	AXIN1	8312	axin 1	0.00239594	0.0268423	6.14901	5.96534	0.183672	1.13577
140730_at	RIMS4	140730	regulating synaptic membrane exocytosis 4	0.00240105	0.0268565	5.53844	5.85874	-0.320307	0.800899
23677_at	SH3BP4	23677	SH3 domain binding protein 4	0.0024013	0.0268565	6.16224	6.44407	-0.281823	0.822551
8796_at	SCEL	8796	sciellin	0.00240238	0.0268565	7.10491	5.95282	1.15209	2.22236
4147_at	MATN2	4147	matrilin 2	0.00240301	0.0268565	6.9362	7.78748	-0.851282	0.554292
8356_at	HIST1H3J	8356	histone cluster 1 H3 family member j	0.00240368	0.0268565	3.85434	3.61755	0.236789	1.17837
93134_at	ZNF561	93134	zinc finger protein 561	0.00240604	0.0268683	7.089	7.25917	-0.170165	0.888741
80099_at	C7orf69	80099	chromosome 7 open reading frame 69	0.00241281	0.0269	3.38137	3.21519	0.166184	1.12209
445347_at	TARP	445347	TCR gamma alternate reading frame protein	0.00241315	0.0269	5.2874	4.76362	0.523776	1.43771
79411_at	GLB1L	79411	galactosidase beta 1 like	0.00241455	0.0269	6.65148	6.95859	-0.307112	0.808258
7421_at	VDR	7421	vitamin D receptor	0.00241471	0.0269	6.27946	5.69417	0.585296	1.50035
3060_at	HCRT	3060	hypocretin neuropeptide precursor	0.00241537	0.0269	4.95497	4.77645	0.178514	1.13172
5771_at	PTPN2	5771	protein tyrosine phosphatase non-receptor type 2	0.00242394	0.026981	6.73721	6.51114	0.226074	1.16965
8825_at	LIN7A	8825	lin-7 homolog A, crumbs cell polarity complex component	0.00243069	0.0270416	4.37124	4.74669	-0.37545	0.770865
55454_at	CSGALNACT2	55454	chondroitin sulfate N-acetylgalactosaminyltransferase 2	0.0024338	0.0270617	7.86139	7.51762	0.343767	1.26907
57128_at	LYRM4	57128	LYR motif containing 4	0.00243554	0.0270665	5.56638	5.84572	-0.279337	0.82397
6449_at	SGTA	6449	small glutamine rich tetratricopeptide repeat containing alpha	0.00243886	0.0270763	8.01344	8.23158	-0.218145	0.85967
5429_at	POLH	5429	DNA polymerase eta	0.00243903	0.0270763	7.92443	7.65502	0.269406	1.20531
360_at	AQP3	360	aquaporin 3 (Gill blood group)	0.00244087	0.0270822	5.71256	5.38906	0.323504	1.25137
26031_at	OSBPL3	26031	oxysterol binding protein like 3	0.00244537	0.0270937	7.3978	7.00579	0.39201	1.31222
3682_at	ITGAE	3682	integrin subunit alpha E	0.00244577	0.0270937	5.30394	5.02817	0.275778	1.21065
1164_at	CKS2	1164	CDC28 protein kinase regulatory subunit 2	0.00244583	0.0270937	8.43739	7.7332	0.704196	1.62924
84458_at	LCOR	84458	ligand dependent nuclear receptor corepressor	0.0024509	0.0271353	6.64882	6.85911	-0.210291	0.864363
199731_at	CADM4	199731	cell adhesion molecule 4	0.00245535	0.0271701	6.24448	6.44362	-0.199138	0.871071
4210_at	MEFV	4210	MEFV innate immuity regulator, pyrin	0.00246138	0.0272223	4.5784	4.41737	0.16103	1.11809
11130_at	ZWINT	11130	ZW10 interacting kinetochore protein	0.00247983	0.0274117	5.58545	5.32583	0.25962	1.19716
84570_at	COL25A1	84570	collagen type XXV alpha 1 chain	0.00248213	0.0274225	4.4554	4.78441	-0.329002	0.796087
256236_at	NAPSB	256236	napsin B aspartic peptidase, pseudogene	0.0024858	0.0274392	6.17579	5.89425	0.281534	1.21549
8590_at	OR6A2	8590	olfactory receptor family 6 subfamily A member 2	0.00248629	0.0274392	3.34133	3.16614	0.175195	1.12912
10802_at	SEC24A	10802	SEC24 homolog A, COPII coat complex component	0.00249105	0.0274665	8.23714	8.04468	0.192456	1.14271
3575_at	IL7R	3575	interleukin 7 receptor	0.00249141	0.0274665	6.22747	5.08522	1.14224	2.20724
8772_at	FADD	8772	Fas associated via death domain	0.00249659	0.0275089	7.5053	7.32225	0.183048	1.13528
83593_at	RASSF5	83593	Ras association domain family member 5	0.0024991	0.027522	7.86798	7.36797	0.50001	1.41422
375616_at	KCP	375616	kielin cysteine rich BMP regulator	0.00250358	0.0275567	6.48708	6.28746	0.199619	1.1484
8900_at	CCNA1	8900	cyclin A1	0.00251599	0.0276684	5.29023	4.89584	0.394383	1.31438
23533_at	PIK3R5	23533	phosphoinositide-3-kinase regulatory subunit 5	0.0025164	0.0276684	5.61362	5.21253	0.401086	1.3205
3159_at	HMGA1	3159	high mobility group AT-hook 1	0.00252007	0.0276941	7.17477	6.8664	0.308365	1.2383
6185_at	RPN2	6185	ribophorin II	0.00252439	0.0277178	9.82893	9.99964	-0.170713	0.888404
4983_at	OPHN1	4983	oligophrenin 1	0.00252491	0.0277178	5.77752	6.13551	-0.357992	0.78025
7456_at	WIPF1	7456	WAS/WASL interacting protein family member 1	0.00252854	0.0277356	9.12608	8.59252	0.533556	1.44749
115004_at	CGAS	115004	cyclic GMP-AMP synthase	0.00253034	0.0277356	5.32678	4.91552	0.411253	1.32984
842_at	CASP9	842	caspase 9	0.00253054	0.0277356	7.12325	7.39173	-0.268475	0.830196
1112_at	FOXN3	1112	forkhead box N3	0.00254052	0.0278303	8.10577	7.79956	0.306208	1.23645
51574_at	LARP7	51574	La ribonucleoprotein domain family member 7	0.00255318	0.0279541	5.28039	5.45967	-0.179276	0.883146
27297_at	CRCP	27297	CGRP receptor component	0.0025554	0.0279636	7.10027	7.32237	-0.222103	0.857315
302_at	ANXA2	302	annexin A2	0.00255818	0.0279793	8.93929	8.48634	0.45295	1.36884
1525_at	CXADR	1525	CXADR Ig-like cell adhesion molecule	0.00255997	0.0279841	8.62316	8.97229	-0.349138	0.785053
9993_at	DGCR2	9993	DiGeorge syndrome critical region gene 2	0.00256294	0.0279879	7.65408	7.90636	-0.252283	0.839567
23240_at	TMEM131L	23240	transmembrane 131 like	0.00256302	0.0279879	7.22915	6.82927	0.399879	1.3194
10223_at	GPA33	10223	glycoprotein A33	0.00256473	0.0279919	4.26849	4.05371	0.214781	1.16053
2005_at	ELK4	2005	ETS transcription factor ELK4	0.00256792	0.0280069	8.57889	8.38605	0.192844	1.14302
1915_at	EEF1A1	1915	eukaryotic translation elongation factor 1 alpha 1	0.0025688	0.0280069	5.64855	6.27874	-0.630189	0.646092
7516_at	XRCC2	7516	X-ray repair cross complementing 2	0.00257368	0.0280453	4.6228	4.34733	0.275469	1.21039
2825_at	GPR1	2825	G protein-coupled receptor 1	0.00257949	0.0280938	3.35358	3.23926	0.114326	1.08247
3601_at	IL15RA	3601	interleukin 15 receptor subunit alpha	0.00258327	0.0281061	7.17659	6.90182	0.274768	1.2098
9055_at	PRC1	9055	protein regulator of cytokinesis 1	0.00258333	0.0281061	4.75052	4.41387	0.336651	1.26282
644150_at	WIPF3	644150	WAS/WASL interacting protein family member 3	0.00258831	0.0281351	5.93277	6.28568	-0.352914	0.783001
728464_at	METTL24	728464	methyltransferase like 24	0.00258871	0.0281351	3.85925	4.27123	-0.411979	0.751592
64689_at	GORASP1	64689	golgi reassembly stacking protein 1	0.00259775	0.0282186	6.43807	6.61088	-0.172812	0.887112
161582_at	DNAAF4	161582	dynein axonemal assembly factor 4	0.00260108	0.0282399	4.49501	4.88157	-0.386558	0.764953
6374_at	CXCL5	6374	C-X-C motif chemokine ligand 5	0.00260302	0.0282431	4.75273	4.48363	0.269094	1.20505
91010_at	FMNL3	91010	formin like 3	0.0026041	0.0282431	7.57635	7.89513	-0.318777	0.801749
6671_at	SP4	6671	Sp4 transcription factor	0.00261071	0.0282952	8.10023	8.37615	-0.275923	0.825922
25893_at	TRIM58	25893	tripartite motif containing 58	0.00261174	0.0282952	6.81078	7.16799	-0.35721	0.780673
84542_at	KIAA1841	84542	KIAA1841	0.00261299	0.0282952	4.99045	4.77451	0.215941	1.16146
84250_at	SLF1	84250	SMC5-SMC6 complex localization factor 1	0.00261915	0.028347	4.26237	4.00917	0.253198	1.19185
3665_at	IRF7	3665	interferon regulatory factor 7	0.00262168	0.0283596	6.48796	6.29506	0.1929	1.14306
3455_at	IFNAR2	3455	interferon alpha and beta receptor subunit 2	0.00262429	0.028373	6.42286	5.97675	0.446109	1.36236
3560_at	IL2RB	3560	interleukin 2 receptor subunit beta	0.00262792	0.0283975	6.44393	5.67703	0.766897	1.70161
283897_at	C16orf54	283897	chromosome 16 open reading frame 54	0.00262975	0.0284024	5.4908	5.1268	0.363997	1.28699
163747_at	LEXM	163747	lymphocyte expansion molecule	0.00263265	0.0284173	3.48591	3.37299	0.112919	1.08141
115650_at	TNFRSF13C	115650	TNF receptor superfamily member 13C	0.00263387	0.0284173	6.5322	6.33726	0.194942	1.14468
2900_at	GRIK4	2900	glutamate ionotropic receptor kainate type subunit 4	0.0026355	0.0284201	5.10448	5.61221	-0.50773	0.703328
11160_at	ERLIN2	11160	ER lipid raft associated 2	0.00264103	0.0284538	6.64784	6.92378	-0.275933	0.825916
7764_at	ZNF217	7764	zinc finger protein 217	0.00264137	0.0284538	7.97059	7.57347	0.397113	1.31687
5985_at	RFC5	5985	replication factor C subunit 5	0.00264794	0.0285097	6.98128	6.65421	0.327068	1.25446
1475_at	CSTA	1475	cystatin A	0.00264937	0.0285103	4.15246	3.93094	0.221523	1.16596
149076_at	ZNF362	149076	zinc finger protein 362	0.00265174	0.028521	8.1496	8.36385	-0.214246	0.861997
51075_at	TMX2	51075	thioredoxin related transmembrane protein 2	0.00265954	0.02859	8.16462	8.51663	-0.352018	0.783488
3055_at	HCK	3055	HCK proto-oncogene, Src family tyrosine kinase	0.00266583	0.028631	6.61685	6.03004	0.586813	1.50193
27241_at	BBS9	27241	Bardet-Biedl syndrome 9	0.00266611	0.028631	8.24738	8.57828	-0.330892	0.795045
10126_at	DNAL4	10126	dynein axonemal light chain 4	0.00267024	0.0286605	6.08958	6.40822	-0.318636	0.801827
55357_at	TBC1D2	55357	TBC1 domain family member 2	0.00267269	0.0286668	8.36514	7.79226	0.572876	1.48749
80778_at	ZNF34	80778	zinc finger protein 34	0.00267434	0.0286668	5.17286	5.37599	-0.20313	0.868664
112770_at	GLMP	112770	glycosylated lysosomal membrane protein	0.00267547	0.0286668	8.34881	8.01139	0.337418	1.26349
8840_at	CCN4	8840	cellular communication network factor 4	0.00267636	0.0286668	5.09131	4.70568	0.385629	1.30643
58499_at	ZNF462	58499	zinc finger protein 462	0.00267827	0.0286725	8.89063	9.26949	-0.378866	0.769042
65986_at	ZBTB10	65986	zinc finger and BTB domain containing 10	0.00268209	0.0286985	6.79957	6.96967	-0.170096	0.888783
26191_at	PTPN22	26191	protein tyrosine phosphatase non-receptor type 22	0.00268723	0.0287387	5.29651	4.41103	0.885482	1.84738
79815_at	NIPAL2	79815	NIPA like domain containing 2	0.00270591	0.0289139	8.21057	7.90974	0.300838	1.23186
1439_at	CSF2RB	1439	colony stimulating factor 2 receptor beta common subunit	0.00270744	0.0289139	6.82092	6.22899	0.591928	1.50726
23344_at	ESYT1	23344	extended synaptotagmin 1	0.0027078	0.0289139	8.4316	8.17916	0.252441	1.19122
100033413_at	SNORD116-1	100033413	small nucleolar RNA, C/D box 116-1	0.00271741	0.0290015	9.18322	9.61045	-0.427234	0.743686
84174_at	SLA2	84174	Src like adaptor 2	0.00272244	0.0290329	4.94956	4.4752	0.474366	1.38931
51203_at	NUSAP1	51203	nucleolar and spindle associated protein 1	0.00272315	0.0290329	5.00192	4.53201	0.469907	1.38502
81570_at	CLPB	81570	ClpB homolog, mitochondrial AAA ATPase chaperonin	0.00274248	0.029224	6.77239	6.96094	-0.188548	0.877488
255626_at	HIST1H2BA	255626	histone cluster 1 H2B family member a	0.00274969	0.0292857	3.31826	3.21191	0.106357	1.07651
7535_at	ZAP70	7535	zeta chain of T cell receptor associated protein kinase 70	0.00275185	0.0292937	5.3586	4.96748	0.391122	1.31141
100270998_at	RPL34P6	100270998	ribosomal protein L34 pseudogene 6	0.00276348	0.0294024	7.44953	7.21427	0.235262	1.17712
1509_at	CTSD	1509	cathepsin D	0.00276522	0.0294058	11.2421	10.9137	0.328388	1.25561
22919_at	MAPRE1	22919	microtubule associated protein RP/EB family member 1	0.00276671	0.0294066	8.7099	8.92471	-0.21481	0.86166
388336_at	SHISA6	388336	shisa family member 6	0.00276941	0.0294202	4.77189	5.46193	-0.690037	0.619838
131578_at	LRRC15	131578	leucine rich repeat containing 15	0.00277616	0.0294768	7.03844	6.31891	0.719523	1.64664
1847_at	DUSP5	1847	dual specificity phosphatase 5	0.00277892	0.0294909	8.89834	8.20217	0.696167	1.62019
53405_at	CLIC5	53405	chloride intracellular channel 5	0.00278376	0.0295023	6.54296	5.96119	0.581766	1.49668
8482_at	SEMA7A	8482	semaphorin 7A (John Milton Hagen blood group)	0.00278408	0.0295023	5.50946	5.11817	0.391285	1.31156
5831_at	PYCR1	5831	pyrroline-5-carboxylate reductase 1	0.00278426	0.0295023	5.82847	5.52705	0.301416	1.23235
163732_at	CITED4	163732	Cbp/p300 interacting transactivator with Glu/Asp rich carboxy-terminal domain 4	0.00279462	0.029597	6.31305	5.99801	0.31504	1.24405
65243_at	ZFP69B	65243	ZFP69 zinc finger protein B	0.00280085	0.0296478	5.41905	5.04469	0.374361	1.29627
136_at	ADORA2B	136	adenosine A2b receptor	0.00280411	0.0296536	5.11517	4.89524	0.219926	1.16467
54896_at	PQLC2	54896	PQ loop repeat containing 2	0.00280426	0.0296536	6.72541	6.5077	0.217712	1.16289
55038_at	CDCA4	55038	cell division cycle associated 4	0.00280827	0.0296686	6.4187	6.17437	0.244332	1.18454
83416_at	FCRL5	83416	Fc receptor like 5	0.00280854	0.0296686	4.34328	3.60466	0.738619	1.66858
25878_at	MXRA5	25878	matrix remodeling associated 5	0.00282215	0.0297856	9.18684	8.65402	0.532816	1.44675
51253_at	MRPL37	51253	mitochondrial ribosomal protein L37	0.00282249	0.0297856	8.13512	7.97064	0.164477	1.12076
56112_at	PCDHGA3	56112	protocadherin gamma subfamily A, 3	0.00282744	0.0298104	4.58695	5.201	-0.614045	0.653362
343641_at	TGM6	343641	transglutaminase 6	0.00282772	0.0298104	4.27547	4.14109	0.134384	1.09762
83547_at	RILP	83547	Rab interacting lysosomal protein	0.0028292	0.0298109	6.39988	6.71038	-0.310496	0.806365
913_at	CD1E	913	CD1e molecule	0.00284558	0.0299682	5.51476	4.79072	0.724035	1.6518
348_at	APOE	348	apolipoprotein E	0.00284988	0.0299983	7.82287	8.52665	-0.70378	0.613962
158830_at	CXorf65	158830	chromosome X open reading frame 65	0.00285181	0.0300034	4.31802	3.92232	0.3957	1.31558
9301_at	SNORD27	9301	small nucleolar RNA, C/D box 27	0.00285427	0.030014	4.14708	3.74235	0.404727	1.32384
54894_at	RNF43	54894	ring finger protein 43	0.00285924	0.030051	5.3837	5.04664	0.337067	1.26319
7145_at	TNS1	7145	tensin 1	0.00288121	0.0302666	8.70579	9.10666	-0.400872	0.7574
4751_at	NEK2	4751	NIMA related kinase 2	0.00288944	0.0303376	3.71219	3.45214	0.260055	1.19752
1729_at	DIAPH1	1729	diaphanous related formin 1	0.00289272	0.0303567	8.11674	7.81145	0.305289	1.23567
353143_at	LCE3B	353143	late cornified envelope 3B	0.00289795	0.0303821	7.18624	6.98352	0.202714	1.15086
5514_at	PPP1R10	5514	protein phosphatase 1 regulatory subunit 10	0.00289807	0.0303821	8.31707	8.5688	-0.251726	0.839891
9907_at	AP5Z1	9907	adaptor related protein complex 5 subunit zeta 1	0.00290047	0.0303919	5.90291	5.74264	0.160268	1.1175
22974_at	TPX2	22974	TPX2 microtubule nucleation factor	0.0029068	0.0304242	4.51726	4.02044	0.496821	1.4111
28965_at	SLC27A6	28965	solute carrier family 27 member 6	0.00290757	0.0304242	7.40147	6.16347	1.238	2.35871
83706_at	FERMT3	83706	fermitin family member 3	0.00290796	0.0304242	6.62798	6.079	0.548981	1.46305
51155_at	JPT1	51155	Jupiter microtubule associated homolog 1	0.00291325	0.0304641	6.1558	5.80139	0.354413	1.27847
401138_at	AMTN	401138	amelotin	0.00291536	0.0304709	3.13166	3.01447	0.117189	1.08462
64092_at	SAMSN1	64092	SAM domain, SH3 domain and nuclear localization signals 1	0.00292154	0.0305201	4.06936	3.56437	0.504993	1.41912
22925_at	PLA2R1	22925	phospholipase A2 receptor 1	0.0029241	0.0305315	7.11826	8.22298	-1.10471	0.464994
128611_at	ZNF831	128611	zinc finger protein 831	0.00294122	0.0306947	5.00157	4.71271	0.288861	1.22168
106479229_at	RN7SL11P	106479229	RNA, 7SL, cytoplasmic 11, pseudogene	0.00294308	0.0306986	4.4387	4.18583	0.252873	1.19158
23359_at	FAM189A1	23359	family with sequence similarity 189 member A1	0.0029497	0.0307522	4.48595	4.74099	-0.255035	0.837967
80325_at	ABTB1	80325	ankyrin repeat and BTB domain containing 1	0.00295223	0.0307632	6.09822	5.95339	0.144832	1.1056
6509_at	SLC1A4	6509	solute carrier family 1 member 4	0.00295789	0.0308018	6.673	6.24866	0.424342	1.34196
51741_at	WWOX	51741	WW domain containing oxidoreductase	0.00295891	0.0308018	6.67175	6.97052	-0.298772	0.812944
388125_at	C2CD4B	388125	C2 calcium dependent domain containing 4B	0.00297359	0.0309391	5.96816	5.74451	0.223645	1.16768
3712_at	IVD	3712	isovaleryl-CoA dehydrogenase	0.00298873	0.031081	7.9766	8.31384	-0.337238	0.791555
3835_at	KIF22	3835	kinesin family member 22	0.00299537	0.0311344	7.4918	7.75711	-0.265319	0.832015
2908_at	NR3C1	2908	nuclear receptor subfamily 3 group C member 1	0.00300077	0.0311749	7.77724	7.97586	-0.198623	0.871382
3790_at	KCNS3	3790	potassium voltage-gated channel modifier subfamily S member 3	0.00300356	0.0311883	5.24332	4.88205	0.361273	1.28456
109616968_at	SNORA40C	109616968	small nucleolar RNA, H/ACA box 40C	0.00300556	0.0311934	2.94884	2.83867	0.110168	1.07935
27130_at	INVS	27130	inversin	0.0030075	0.0311979	6.61968	6.92649	-0.30681	0.808427
[truncated: 18,728 more rows]

## Sheet: BRAF(+)TERT(+)vsBRAF(+)TERT(-)
Comparison between BRAF(+)TERTp(+) and BRAF(+)TERTp(-) samples.
Probe ID	Gene symbol	Entrez id	Gene name	P value	FDR-adjusted p-value	Mean expression in BRAF(+)TERTp(+)	Mean expression in BRAF(+)TERTp(-)	Signal log ratio	Fold change
1382_at	CRABP2	1382	cellular retinoic acid binding protein 2	5.68726e-07	0.0117874	7.91752	6.31675	1.60076	3.03303
1893_at	ECM1	1893	extracellular matrix protein 1	5.94665e-06	0.042201	8.06887	6.76671	1.30216	2.46599
3872_at	KRT17	3872	keratin 17	7.90475e-06	0.042201	5.075	4.29328	0.781718	1.71918
8897_at	MTMR3	8897	myotubularin related protein 3	8.14456e-06	0.042201	6.63579	7.04063	-0.404836	0.755322
23269_at	MGA	23269	MAX dimerization protein MGA	2.34253e-05	0.0889189	6.88065	7.3253	-0.444643	0.734766
23566_at	LPAR3	23566	lysophosphatidic acid receptor 3	2.75458e-05	0.0889189	4.46478	3.8739	0.59088	1.50616
8996_at	NOL3	8996	nucleolar protein 3	3.00315e-05	0.0889189	7.00553	6.62717	0.378358	1.29986
150946_at	GAREM2	150946	GRB2 associated regulator of MAPK1 subtype 2	3.92305e-05	0.0917528	5.7981	5.45321	0.344889	1.27005
80125_at	CCDC33	80125	coiled-coil domain containing 33	4.5705e-05	0.0917528	4.85681	4.56496	0.291845	1.22421
23064_at	SETX	23064	senataxin	4.77126e-05	0.0917528	7.96586	8.63332	-0.667464	0.629613
55287_at	TMEM40	55287	transmembrane protein 40	4.87609e-05	0.0917528	4.64245	4.26317	0.379278	1.30069
26012_at	NSMF	26012	NMDA receptor synaptonuclear signaling and neuronal migration factor	5.74439e-05	0.0917528	6.7758	7.33312	-0.55732	0.679563
252995_at	FNDC5	252995	fibronectin type III domain containing 5	5.92143e-05	0.0917528	5.17138	4.84561	0.325772	1.25334
84904_at	ARHGEF39	84904	Rho guanine nucleotide exchange factor 39	6.19772e-05	0.0917528	5.09637	4.75024	0.346134	1.27115
101927180_at	LOC101927180	101927180	V-type proton ATPase subunit F pseudogene	7.57945e-05	0.0965613	6.8131	6.45242	0.360683	1.28403
1101_at	CHAD	1101	chondroadherin	8.40894e-05	0.0965613	5.82755	5.2483	0.579251	1.49407
29899_at	GPSM2	29899	G protein signaling modulator 2	8.42146e-05	0.0965613	4.75062	4.07413	0.67648	1.59824
64215_at	DNAJC1	64215	DnaJ heat shock protein family (Hsp40) member C1	8.57889e-05	0.0965613	7.47187	7.83564	-0.363766	0.777133
6571_at	SLC18A2	6571	solute carrier family 18 member A2	9.40213e-05	0.0965613	4.46	3.76447	0.695537	1.61949
26578_at	OSTF1	26578	osteoclast stimulating factor 1	0.000108167	0.0965613	6.75552	7.18133	-0.425814	0.744418
2524_at	FUT2	2524	fucosyltransferase 2	0.000111404	0.0965613	4.61128	4.12975	0.481529	1.39622
246330_at	PELI3	246330	pellino E3 ubiquitin protein ligase family member 3	0.000118264	0.0965613	5.67203	5.31135	0.360677	1.28403
5335_at	PLCG1	5335	phospholipase C gamma 1	0.000120837	0.0965613	7.68956	8.16778	-0.47823	0.717858
85363_at	TRIM5	85363	tripartite motif containing 5	0.000127568	0.0965613	6.98904	7.36662	-0.37758	0.769728
139249_at	FAM47DP	139249	family with sequence similarity 47 member D, pseudogene	0.000128231	0.0965613	4.49952	3.9491	0.550421	1.46451
439934_at	LINC00575	439934	long intergenic non-protein coding RNA 575	0.000128501	0.0965613	3.69378	3.41998	0.273806	1.20899
5613_at	PRKX	5613	protein kinase X-linked	0.000128914	0.0965613	7.37876	8.04726	-0.668501	0.62916
7473_at	WNT3	7473	Wnt family member 3	0.00013045	0.0965613	6.27926	5.90189	0.377364	1.29897
2023_at	ENO1	2023	enolase 1	0.000137931	0.0972191	10.6569	10.336	0.320871	1.24908
4608_at	MYBPH	4608	myosin binding protein H	0.00014116	0.0972191	6.38487	5.85695	0.527921	1.44185
7020_at	TFAP2A	7020	transcription factor AP-2 alpha	0.000146598	0.0972191	5.01536	4.50459	0.510776	1.42482
56849_at	TCEAL7	56849	transcription elongation factor A like 7	0.000153676	0.0972191	4.43815	4.16584	0.272311	1.20774
146378_at	C16orf92	146378	chromosome 16 open reading frame 92	0.000154793	0.0972191	4.42456	4.12439	0.300174	1.23129
6709_at	SPTAN1	6709	spectrin alpha, non-erythrocytic 1	0.000159505	0.0972325	8.82831	9.34153	-0.513216	0.700659
4686_at	NCBP1	4686	nuclear cap binding protein subunit 1	0.000174738	0.098748	7.66072	8.10338	-0.442667	0.735773
202915_at	TMEM184A	202915	transmembrane protein 184A	0.000177034	0.098748	6.94575	6.48622	0.459536	1.3751
51804_at	SIX4	51804	SIX homeobox 4	0.000180326	0.098748	6.74532	6.26239	0.482932	1.39758
3486_at	IGFBP3	3486	insulin like growth factor binding protein 3	0.000183672	0.098748	7.70105	6.87672	0.824329	1.77071
83744_at	ZNF484	83744	zinc finger protein 484	0.000185814	0.098748	6.52325	6.98004	-0.456796	0.728603
79109_at	MAPKAP1	79109	MAPK associated protein 1	0.00019823	0.100229	7.35651	7.85713	-0.500626	0.7068
648217_at	RPL37P23	648217	ribosomal protein L37 pseudogene 23	0.000198273	0.100229	5.99646	5.63892	0.357544	1.28124
1437_at	CSF2	1437	colony stimulating factor 2	0.000203659	0.100501	4.39151	3.85779	0.533722	1.44766
10398_at	MYL9	10398	myosin light chain 9	0.000209358	0.10091	9.45311	8.99959	0.453518	1.36938
158427_at	TSTD2	158427	thiosulfate sulfurtransferase like domain containing 2	0.000223008	0.105047	6.68522	7.2154	-0.53018	0.692469
23760_at	PITPNB	23760	phosphatidylinositol transfer protein beta	0.000239669	0.106019	6.64079	7.05255	-0.411757	0.751707
79949_at	PLEKHS1	79949	pleckstrin homology domain containing S1	0.000239952	0.106019	3.87351	3.41685	0.456664	1.37236
7290_at	HIRA	7290	histone cell cycle regulator	0.00024128	0.106019	7.70966	8.36726	-0.657602	0.633931
7633_at	ZNF79	7633	zinc finger protein 79	0.00024985	0.106019	5.64722	5.95133	-0.304114	0.80994
3853_at	KRT6A	3853	keratin 6A	0.000256391	0.106019	5.38245	4.92286	0.459594	1.37516
6663_at	SOX10	6663	SRY-box 10	0.000258806	0.106019	5.53634	5.27047	0.265873	1.20236
441151_at	TMEM151B	441151	transmembrane protein 151B	0.000263977	0.106019	4.09164	3.79639	0.295253	1.2271
5972_at	REN	5972	renin	0.000265994	0.106019	4.80697	4.30098	0.505986	1.42009
375748_at	ERCC6L2	375748	ERCC excision repair 6 like 2	0.000281151	0.107886	7.41538	7.97105	-0.555675	0.680339
3887_at	KRT81	3887	keratin 81	0.000282555	0.107886	6.05448	5.72592	0.328567	1.25577
2889_at	RAPGEF1	2889	Rap guanine nucleotide exchange factor 1	0.000286295	0.107886	7.26117	7.76991	-0.508739	0.702836
1029_at	CDKN2A	1029	cyclin dependent kinase inhibitor 2A	0.000297476	0.108642	6.44989	5.59459	0.855297	1.80913
22869_at	ZNF510	22869	zinc finger protein 510	0.000298785	0.108642	5.23593	5.80529	-0.569355	0.673918
4862_at	NPAS2	4862	neuronal PAS domain protein 2	0.000324071	0.115805	7.55011	7.04315	0.506966	1.42106
7447_at	VSNL1	7447	visinin like 1	0.00034283	0.119271	5.17357	3.93589	1.23768	2.35818
8727_at	CTNNAL1	8727	catenin alpha like 1	0.000345279	0.119271	7.06462	8.02644	-0.961821	0.513409
64220_at	STRA6	64220	stimulated by retinoic acid 6	0.000359408	0.122116	7.3557	6.22636	1.12934	2.18759
79883_at	PODNL1	79883	podocan like 1	0.000386328	0.129146	6.4058	5.57595	0.829859	1.77751
909_at	CD1A	909	CD1a molecule	0.00039438	0.129745	6.36605	4.70511	1.66094	3.16223
219899_at	TBCEL	219899	tubulin folding cofactor E like	0.000412807	0.132697	8.14609	8.59199	-0.4459	0.734126
10521_at	DDX17	10521	DEAD-box helicase 17	0.0004206	0.132697	10.5378	10.8577	-0.319907	0.801122
51585_at	PCF11	51585	PCF11 cleavage and polyadenylation factor subunit	0.000427114	0.132697	7.5016	7.9183	-0.4167	0.749136
84932_at	RAB2B	84932	RAB2B, member RAS oncogene family	0.00043372	0.132697	7.44703	7.75088	-0.303849	0.810088
22980_at	TCF25	22980	transcription factor 25	0.000435366	0.132697	8.14485	8.50045	-0.355594	0.781548
6275_at	S100A4	6275	S100 calcium binding protein A4	0.000446745	0.134192	7.48737	6.301	1.18637	2.27579
1551_at	CYP3A7	1551	cytochrome P450 family 3 subfamily A member 7	0.000464747	0.137605	3.0873	2.66906	0.418243	1.3363
57113_at	TRPC7	57113	transient receptor potential cation channel subfamily C member 7	0.000471496	0.137637	3.4386	3.22253	0.216074	1.16157
7507_at	XPA	7507	XPA, DNA damage recognition and repair factor	0.00050179	0.141407	6.8723	7.56261	-0.690308	0.619721
79310_at	OR5H2	79310	olfactory receptor family 5 subfamily H member 2	0.000509252	0.141407	3.29392	3.04693	0.246993	1.18673
6276_at	S100A5	6276	S100 calcium binding protein A5	0.000524901	0.141407	5.446	4.85107	0.594933	1.5104
3713_at	IVL	3713	involucrin	0.000525269	0.141407	4.93671	4.33799	0.598725	1.51438
442361_at	OR2A2	442361	olfactory receptor family 2 subfamily A member 2	0.000529262	0.141407	3.83379	3.55315	0.280635	1.21473
116224_at	FAM122A	116224	family with sequence similarity 122A	0.000533234	0.141407	6.80856	7.27919	-0.470625	0.721652
1555_at	CYP2B6	1555	cytochrome P450 family 2 subfamily B member 6	0.000535675	0.141407	3.30095	2.98196	0.318983	1.24745
6710_at	SPTB	6710	spectrin beta, erythrocytic	0.000538991	0.141407	4.94303	4.53025	0.412785	1.33125
389075_at	RESP18	389075	regulated endocrine specific protein 18	0.000550243	0.142554	3.82062	3.46637	0.354252	1.27832
54661_at	PCDHB17P	54661	protocadherin beta 17 pseudogene	0.000559203	0.143087	4.19387	3.82144	0.372428	1.29453
23071_at	ERP44	23071	endoplasmic reticulum protein 44	0.00057396	0.143964	8.72087	9.07573	-0.354862	0.781944
728851_at	HMGN1P36	728851	high mobility group nucleosome binding domain 1 pseudogene 36	0.000576525	0.143964	8.58726	8.08078	0.506477	1.42058
4176_at	MCM7	4176	minichromosome maintenance complex component 7	0.000596223	0.144384	7.38701	7.83366	-0.446645	0.733747
444882_at	IGFL4	444882	IGF like family member 4	0.000608083	0.144384	4.59038	4.24205	0.348333	1.27309
89885_at	FATE1	89885	fetal and adult testis expressed 1	0.000608473	0.144384	4.09406	3.83713	0.256934	1.19494
54935_at	DUSP23	54935	dual specificity phosphatase 23	0.000613559	0.144384	8.66748	8.17341	0.494067	1.40841
115019_at	SLC26A9	115019	solute carrier family 26 member 9	0.000615129	0.144384	5.03692	4.17006	0.86686	1.82369
11046_at	SLC35D2	11046	solute carrier family 35 member D2	0.000624483	0.144384	6.09368	6.71448	-0.620803	0.650309
203197_at	TMEM268	203197	transmembrane protein 268	0.00062697	0.144384	5.89842	6.4274	-0.52898	0.693044
5081_at	PAX7	5081	paired box 7	0.000635529	0.144747	4.68863	4.2755	0.413137	1.33158
221481_at	ARMC12	221481	armadillo repeat containing 12	0.000645842	0.145497	4.55812	4.30153	0.256594	1.19466
460_at	ASTN1	460	astrotactin 1	0.000667321	0.148719	4.80928	4.56311	0.246168	1.18605
340061_at	TMEM173	340061	transmembrane protein 173	0.00067497	0.148824	9.1096	8.41555	0.694056	1.61783
89_at	ACTN3	89	actinin alpha 3 (gene/pseudogene)	0.000701755	0.150193	4.61886	4.33233	0.286532	1.2197
85446_at	ZFHX2	85446	zinc finger homeobox 2	0.000704497	0.150193	5.43393	5.14813	0.285802	1.21909
9388_at	LIPG	9388	lipase G, endothelial type	0.000727299	0.150193	7.44155	8.91264	-1.47108	0.360711
57555_at	NLGN2	57555	neuroligin 2	0.00072732	0.150193	6.36013	5.94459	0.415541	1.3338
51298_at	THEG	51298	theg spermatid protein	0.00073533	0.150193	4.62869	4.22814	0.400548	1.32001
100379299_at	RNY4P5	100379299	RNY4 pseudogene 5	0.000737209	0.150193	3.28637	2.90712	0.379246	1.30066
3170_at	FOXA2	3170	forkhead box A2	0.000755286	0.150193	6.00366	5.55531	0.448348	1.36448
93100_at	NAPRT	93100	nicotinate phosphoribosyltransferase	0.000759576	0.150193	7.88245	7.35756	0.52489	1.43882
84726_at	PRRC2B	84726	proline rich coiled-coil 2B	0.000765867	0.150193	8.45934	8.96442	-0.505084	0.704619
9413_at	FAM189A2	9413	family with sequence similarity 189 member A2	0.000770283	0.150193	7.36472	8.17732	-0.812607	0.569352
84283_at	TMEM79	84283	transmembrane protein 79	0.000781695	0.150193	5.94617	5.3592	0.586965	1.50208
284339_at	TMEM145	284339	transmembrane protein 145	0.000784222	0.150193	4.64093	4.34792	0.293014	1.2252
10461_at	MERTK	10461	MER proto-oncogene, tyrosine kinase	0.000802866	0.150193	7.51421	8.09679	-0.582584	0.667767
6790_at	AURKA	6790	aurora kinase A	0.000818616	0.150193	4.43405	4.03811	0.395937	1.3158
7375_at	USP4	7375	ubiquitin specific peptidase 4	0.000819564	0.150193	8.4825	8.76537	-0.282877	0.82195
7134_at	TNNC1	7134	troponin C1, slow skeletal and cardiac type	0.000833608	0.150193	5.54599	4.8903	0.65569	1.57537
26470_at	SEZ6L2	26470	seizure related 6 homolog like 2	0.000834521	0.150193	7.54711	6.59987	0.947245	1.92819
92154_at	MTSS2	92154	MTSS I-BAR domain containing 2	0.000890866	0.150193	7.72025	7.2548	0.465447	1.38075
228_at	ALDOAP2	228	ALDOA pseudogene 2	0.000905584	0.150193	5.16421	4.75016	0.414045	1.33242
391722_at	MYL12BP2	391722	myosin light chain 12B pseudogene 2	0.000910661	0.150193	3.97088	3.70796	0.262926	1.19991
79813_at	EHMT1	79813	euchromatic histone lysine methyltransferase 1	0.000923501	0.150193	6.53627	6.91533	-0.379057	0.76894
10942_at	PRSS21	10942	serine protease 21	0.000930175	0.150193	5.47943	5.22235	0.25708	1.19506
23392_at	ECPAS	23392	Ecm29 proteasome adaptor and scaffold	0.000932409	0.150193	8.13728	8.66114	-0.523858	0.695509
6715_at	SRD5A1	6715	steroid 5 alpha-reductase 1	0.000933921	0.150193	6.32922	5.99541	0.333812	1.26034
5197_at	PF4V1	5197	platelet factor 4 variant 1	0.000949193	0.150193	4.34278	4.11187	0.230915	1.17358
79444_at	BIRC7	79444	baculoviral IAP repeat containing 7	0.000949514	0.150193	6.65663	5.64143	1.0152	2.02118
390162_at	OR5M9	390162	olfactory receptor family 5 subfamily M member 9	0.00095285	0.150193	4.08774	3.81358	0.274159	1.20929
140683_at	BPIFA2	140683	BPI fold containing family A member 2	0.000958666	0.150193	4.0528	3.72038	0.332422	1.25913
92737_at	DNER	92737	delta/notch like EGF repeat containing	0.000964719	0.150193	4.13757	3.90616	0.231407	1.17398
26576_at	SRPK3	26576	SRSF protein kinase 3	0.000966516	0.150193	5.70306	5.43373	0.269331	1.20525
6441_at	SFTPD	6441	surfactant protein D	0.000970408	0.150193	6.12752	5.89797	0.229542	1.17246
125113_at	KRT222	125113	keratin 222	0.00097999	0.150193	3.41696	2.95802	0.458948	1.37454
10160_at	FARP1	10160	FERM, ARH/RhoGEF and pleckstrin domain protein 1	0.00100817	0.150193	8.77015	9.16693	-0.396775	0.759554
57205_at	ATP10D	57205	ATPase phospholipid transporting 10D (putative)	0.00100957	0.150193	7.20098	7.73653	-0.535546	0.689898
92747_at	BPIFB1	92747	BPI fold containing family B member 1	0.00101015	0.150193	4.29703	3.81752	0.479515	1.39427
54542_at	RC3H2	54542	ring finger and CCCH-type domains 2	0.00101202	0.150193	7.8379	8.2677	-0.429798	0.742366
7710_at	ZNF154	7710	zinc finger protein 154	0.00103034	0.150193	6.33895	6.87508	-0.536122	0.689622
56300_at	IL36G	56300	interleukin 36 gamma	0.00103071	0.150193	3.98724	3.66388	0.323359	1.25124
57553_at	MICAL3	57553	microtubule associated monooxygenase, calponin and LIM domain containing 3	0.00104165	0.150193	6.35216	6.92433	-0.572177	0.672601
23424_at	TDRD7	23424	tudor domain containing 7	0.00104547	0.150193	5.69238	6.07388	-0.381501	0.767638
4007_at	PRICKLE3	4007	prickle planar cell polarity protein 3	0.00104639	0.150193	6.98358	6.71029	0.273288	1.20856
222236_at	NAPEPLD	222236	N-acyl phosphatidylethanolamine phospholipase D	0.00104653	0.150193	6.7792	7.39904	-0.61984	0.650743
23230_at	VPS13A	23230	vacuolar protein sorting 13 homolog A	0.00105673	0.150193	6.0766	6.67325	-0.596652	0.661287
7784_at	ZP3	7784	zona pellucida glycoprotein 3	0.00106086	0.150193	5.08799	4.60804	0.479955	1.3947
731_at	C8A	731	complement C8 alpha chain	0.00106705	0.150193	3.54852	3.36787	0.180644	1.13339
128414_at	NKAIN4	128414	sodium/potassium transporting ATPase interacting 4	0.0010674	0.150193	5.46586	4.97854	0.487312	1.40183
3018_at	HIST1H2BB	3018	histone cluster 1 H2B family member b	0.00107548	0.150193	5.07937	4.67895	0.400416	1.31989
89869_at	PLCZ1	89869	phospholipase C zeta 1	0.00107639	0.150193	3.38326	3.14554	0.237717	1.17913
79983_at	POF1B	79983	POF1B actin binding protein	0.00108076	0.150193	3.94899	3.21907	0.729926	1.65855
400110_at	ANKRD20A19P	400110	ankyrin repeat domain 20 family member A19, pseudogene	0.0010819	0.150193	5.32887	5.04031	0.288561	1.22142
653509_at	SFTPA1	653509	surfactant protein A1	0.00108692	0.150193	6.10521	4.44946	1.65575	3.15087
11346_at	SYNPO	11346	synaptopodin	0.00109223	0.150193	7.39789	6.97679	0.421103	1.33895
126119_at	JOSD2	126119	Josephin domain containing 2	0.0010966	0.150193	6.67722	6.40953	0.267693	1.20388
5914_at	RARA	5914	retinoic acid receptor alpha	0.00110961	0.150193	7.62895	7.20432	0.424637	1.34223
390212_at	GPR152	390212	G protein-coupled receptor 152	0.0011132	0.150193	4.66261	4.34513	0.317478	1.24615
81689_at	ISCA1	81689	iron-sulfur cluster assembly 1	0.00111656	0.150193	7.65559	8.07798	-0.422392	0.746186
64794_at	DDX31	64794	DEAD-box helicase 31	0.00115805	0.150193	6.53022	6.96325	-0.433025	0.740707
134701_at	RIPPLY2	134701	ripply transcriptional repressor 2	0.00116028	0.150193	3.912	3.73792	0.174085	1.12825
64798_at	DEPTOR	64798	DEP domain containing MTOR interacting protein	0.00117215	0.150193	6.28419	7.34042	-1.05623	0.480887
81533_at	ITFG1	81533	integrin alpha FG-GAP repeat containing 1	0.0011727	0.150193	8.15258	8.47876	-0.326179	0.797646
28316_at	CDH20	28316	cadherin 20	0.00117748	0.150193	4.77015	4.23353	0.53662	1.45057
57522_at	SRGAP1	57522	SLIT-ROBO Rho GTPase activating protein 1	0.00117903	0.150193	7.17065	7.78632	-0.615665	0.652629
10202_at	DHRS2	10202	dehydrogenase/reductase 2	0.00118279	0.150193	4.34581	3.98669	0.359119	1.28264
27022_at	FOXD3	27022	forkhead box D3	0.00118367	0.150193	4.68708	4.37008	0.317001	1.24574
406930_at	MIR138-2	406930	microRNA 138-2	0.00118722	0.150193	4.32107	4.02495	0.296123	1.22784
9328_at	GTF3C5	9328	general transcription factor IIIC subunit 5	0.00118826	0.150193	6.32724	6.66681	-0.339566	0.790279
283982_at	LINC00469	283982	long intergenic non-protein coding RNA 469	0.00119126	0.150193	3.78821	3.48743	0.300781	1.23181
3083_at	HGFAC	3083	HGF activator	0.00119272	0.150193	5.48014	5.1506	0.329538	1.25661
1154_at	CISH	1154	cytokine inducible SH2 containing protein	0.00119317	0.150193	7.17783	6.76879	0.409033	1.3278
29979_at	UBQLN1	29979	ubiquilin 1	0.00119504	0.150193	9.3988	9.73344	-0.334641	0.792981
2205_at	FCER1A	2205	Fc fragment of IgE receptor Ia	0.0012041	0.150193	5.94729	5.12694	0.820348	1.76583
6687_at	SPG7	6687	SPG7 matrix AAA peptidase subunit, paraplegin	0.00120867	0.150193	6.98814	7.33431	-0.346175	0.786667
7012_at	TERC	7012	telomerase RNA component	0.00121644	0.150193	8.28978	7.6591	0.630683	1.5483
90874_at	ZNF697	90874	zinc finger protein 697	0.00121742	0.150193	6.20881	5.96218	0.246623	1.18643
6820_at	SULT2B1	6820	sulfotransferase family 2B member 1	0.00123668	0.150946	6.43524	5.90745	0.527793	1.44172
2140_at	EYA3	2140	EYA transcriptional coactivator and phosphatase 3	0.00124248	0.150946	7.33812	7.59442	-0.256298	0.837233
219527_at	LRRC55	219527	leucine rich repeat containing 55	0.00124604	0.150946	4.66599	4.33723	0.328768	1.25594
126567_at	C2CD4C	126567	C2 calcium dependent domain containing 4C	0.00125267	0.150946	6.31735	6.00337	0.313979	1.24313
25814_at	ATXN10	25814	ataxin 10	0.00128659	0.151071	8.34953	8.66077	-0.311234	0.805952
25817_at	TAFA5	25817	TAFA chemokine like family member 5	0.00129211	0.151071	5.97887	5.66587	0.312997	1.24229
406920_at	MIR130B	406920	microRNA 130b	0.0012954	0.151071	3.83197	3.56289	0.26908	1.20504
84985_at	FAM83A	84985	family with sequence similarity 83 member A	0.00130202	0.151071	6.28581	5.68586	0.599948	1.51566
100505621_at	C11orf72	100505621	chromosome 11 open reading frame 72 (putative)	0.00130499	0.151071	4.05199	3.82151	0.230485	1.17323
80128_at	TRIM46	80128	tripartite motif containing 46	0.00131465	0.151071	5.75752	5.4858	0.271716	1.20724
220979_at	C10orf25	220979	chromosome 10 open reading frame 25	0.00131539	0.151071	3.96096	3.72582	0.235139	1.17702
26130_at	GAPVD1	26130	GTPase activating protein and VPS9 domains 1	0.00134022	0.151071	6.70837	7.26589	-0.557524	0.679467
2848_at	GPR25	2848	G protein-coupled receptor 25	0.00134666	0.151071	6.43955	6.14827	0.291281	1.22373
57337_at	SENP7	57337	SUMO specific peptidase 7	0.00134975	0.151071	6.18295	6.68577	-0.502823	0.705725
140883_at	ZNF280B	140883	zinc finger protein 280B	0.00135091	0.151071	5.61978	6.134	-0.514219	0.700172
84643_at	KIF2B	84643	kinesin family member 2B	0.00135521	0.151071	4.44557	4.13381	0.311766	1.24123
27112_at	FAM155B	27112	family with sequence similarity 155 member B	0.00135544	0.151071	6.84778	6.10303	0.744754	1.67569
219957_at	OR9Q2	219957	olfactory receptor family 9 subfamily Q member 2	0.00135575	0.151071	4.07921	3.84511	0.234108	1.17618
23506_at	BICRAL	23506	BRD4 interacting chromatin remodeling complex associated protein like	0.0013679	0.151454	7.06231	7.46143	-0.39912	0.758321
9079_at	LDB2	9079	LIM domain binding 2	0.00138416	0.151454	6.4749	7.21357	-0.738669	0.599292
26257_at	NKX2-8	26257	NK2 homeobox 8	0.00138669	0.151454	5.13736	4.81586	0.321497	1.24963
100996702_at	LINC01356	100996702	long intergenic non-protein coding RNA 1356	0.00138841	0.151454	4.08454	3.57766	0.506881	1.42097
8785_at	MATN4	8785	matrilin 4	0.00140438	0.151835	5.37858	5.07299	0.305587	1.23592
11064_at	CNTRL	11064	centriolin	0.00140656	0.151835	5.51923	6.07095	-0.551718	0.682207
84948_at	TIGD5	84948	tigger transposable element derived 5	0.00141704	0.152174	6.77188	6.53437	0.237512	1.17896
148423_at	C1orf52	148423	chromosome 1 open reading frame 52	0.00144844	0.15354	6.14411	6.39922	-0.255114	0.837921
8939_at	FUBP3	8939	far upstream element binding protein 3	0.00146999	0.15354	7.67091	8.05083	-0.379918	0.768481
6694_at	SPP2	6694	secreted phosphoprotein 2	0.00147144	0.15354	3.29148	3.10304	0.188437	1.13953
23070_at	CMTR1	23070	cap methyltransferase 1	0.00147602	0.15354	6.79811	7.11497	-0.316856	0.802817
1833_at	EPYC	1833	epiphycan	0.00147665	0.15354	4.9916	3.7425	1.2491	2.37693
51306_at	FAM13B	51306	family with sequence similarity 13 member B	0.00148069	0.15354	7.43376	7.9309	-0.497141	0.708509
23637_at	RABGAP1	23637	RAB GTPase activating protein 1	0.00148162	0.15354	8.39781	8.95957	-0.561765	0.677473
10536_at	P3H3	10536	prolyl 3-hydroxylase 3	0.00149935	0.154605	6.33974	6.0381	0.301639	1.23254
4088_at	SMAD3	4088	SMAD family member 3	0.00152293	0.156258	8.43836	8.84599	-0.407633	0.753859
55614_at	KIF16B	55614	kinesin family member 16B	0.0015398	0.157212	5.90964	6.35402	-0.444384	0.734898
163223_at	ZNF676	163223	zinc finger protein 676	0.00159899	0.161237	5.11574	6.39363	-1.27789	0.412398
79098_at	C1orf116	79098	chromosome 1 open reading frame 116	0.00160219	0.161237	8.59298	7.79912	0.793859	1.73371
54716_at	SLC6A20	54716	solute carrier family 6 member 20	0.00160257	0.161237	8.17672	6.04976	2.12696	4.36797
57104_at	PNPLA2	57104	patatin like phospholipase domain containing 2	0.001658	0.164787	8.63847	8.30814	0.330336	1.25731
57153_at	SLC44A2	57153	solute carrier family 44 member 2	0.00165988	0.164787	9.84703	10.1604	-0.313331	0.804782
125950_at	RAVER1	125950	ribonucleoprotein, PTB binding 1	0.00167736	0.164787	7.45879	7.15645	0.302333	1.23314
147912_at	SIX5	147912	SIX homeobox 5	0.00168099	0.164787	6.78151	6.52165	0.259866	1.19737
10352_at	WARS2	10352	tryptophanyl tRNA synthetase 2, mitochondrial	0.00168868	0.164787	6.6938	6.39903	0.294765	1.22669
3791_at	KDR	3791	kinase insert domain receptor	0.00169968	0.164787	7.41489	8.28789	-0.872995	0.546012
3232_at	HOXD3	3232	homeobox D3	0.00170262	0.164787	4.34331	3.952	0.391306	1.31158
399965_at	KRT18P59	399965	keratin 18 pseudogene 59	0.00170752	0.164787	3.76369	3.41861	0.345077	1.27022
5519_at	PPP2R1B	5519	protein phosphatase 2 scaffold subunit Abeta	0.00171275	0.164787	7.10099	7.42834	-0.32735	0.796999
148979_at	GLIS1	148979	GLIS family zinc finger 1	0.00171736	0.164787	5.735	5.39706	0.337934	1.26395
100033430_at	SNORD116-18	100033430	small nucleolar RNA, C/D box 116-18	0.00173345	0.165377	4.31285	3.39855	0.914305	1.88466
192111_at	PGAM5	192111	PGAM family member 5, mitochondrial serine/threonine protein phosphatase	0.0017421	0.165377	7.84203	7.58806	0.253973	1.19249
3440_at	IFNA2	3440	interferon alpha 2	0.00175173	0.165377	3.43431	3.21793	0.216389	1.16182
79894_at	ZNF672	79894	zinc finger protein 672	0.00175542	0.165377	7.35048	7.07239	0.278088	1.21259
158405_at	KIAA1958	158405	KIAA1958	0.0017654	0.165515	5.67251	6.04361	-0.371103	0.773191
23403_at	FBXO46	23403	F-box protein 46	0.00178834	0.165515	6.79385	6.47564	0.318207	1.24678
6324_at	SCN1B	6324	sodium voltage-gated channel beta subunit 1	0.00180231	0.165515	6.41104	6.10823	0.302811	1.23355
285533_at	RNF175	285533	ring finger protein 175	0.00180528	0.165515	3.74186	3.4354	0.306458	1.23667
54861_at	SNRK	54861	SNF related kinase	0.00181007	0.165515	8.03365	8.42772	-0.394067	0.760981
79759_at	ZNF668	79759	zinc finger protein 668	0.00181746	0.165515	5.52513	5.14093	0.384199	1.30513
65988_at	ZNF747	65988	zinc finger protein 747	0.00182842	0.165515	6.86516	6.57129	0.293868	1.22592
140875_at	LINC00028	140875	long intergenic non-protein coding RNA 28	0.00183154	0.165515	4.46614	4.22633	0.239811	1.18084
54979_at	PLAAT2	54979	phospholipase A and acyltransferase 2	0.0018458	0.165515	4.1545	3.90111	0.25339	1.192
644168_at	DRGX	644168	dorsal root ganglia homeobox	0.00184668	0.165515	4.94154	4.5978	0.343735	1.26904
56339_at	METTL3	56339	methyltransferase like 3	0.0018496	0.165515	7.44164	7.76847	-0.32683	0.797286
54468_at	MIOS	54468	meiosis regulator for oocyte development	0.00185636	0.165515	6.91503	7.31516	-0.400132	0.757789
51678_at	MPP6	51678	membrane palmitoylated protein 6	0.00186682	0.165515	5.33549	5.81261	-0.477121	0.71841
340591_at	CA5BP1	340591	carbonic anhydrase 5B pseudogene 1	0.00187215	0.165515	6.4072	5.8967	0.510506	1.42455
5424_at	POLD1	5424	DNA polymerase delta 1, catalytic subunit	0.00188248	0.165515	6.16951	5.89373	0.27578	1.21065
7763_at	ZFAND5	7763	zinc finger AN1-type containing 5	0.00189029	0.165515	8.43921	8.86076	-0.421546	0.746624
7062_at	TCHH	7062	trichohyalin	0.00190453	0.165515	4.16955	3.95583	0.213722	1.15968
3868_at	KRT16	3868	keratin 16	0.00190469	0.165515	5.515	5.19018	0.324819	1.25251
2800_at	GOLGA1	2800	golgin A1	0.00190862	0.165515	5.77998	6.2222	-0.442221	0.736001
92667_at	MGME1	92667	mitochondrial genome maintenance exonuclease 1	0.00192877	0.165977	5.79478	6.20465	-0.409873	0.75269
22906_at	TRAK1	22906	trafficking kinesin protein 1	0.0019412	0.165977	7.8613	8.16964	-0.308339	0.807571
23112_at	TNRC6B	23112	trinucleotide repeat containing adaptor 6B	0.00194194	0.165977	7.57815	7.896	-0.317857	0.802261
89886_at	SLAMF9	89886	SLAM family member 9	0.00194598	0.165977	4.07328	3.80918	0.2641	1.20089
388722_at	C1orf53	388722	chromosome 1 open reading frame 53	0.00196672	0.167058	5.97656	5.66489	0.311669	1.24114
121512_at	FGD4	121512	FYVE, RhoGEF and PH domain containing 4	0.00197581	0.167145	6.51113	6.83931	-0.32818	0.796541
119679_at	OR52J3	119679	olfactory receptor family 52 subfamily J member 3	0.00201158	0.16948	3.4434	3.17349	0.269914	1.20574
117144_at	CATSPER1	117144	cation channel sperm associated 1	0.00203205	0.170511	4.53625	4.29902	0.237229	1.17873
729440_at	CCDC61	729440	coiled-coil domain containing 61	0.00204092	0.170565	6.79672	6.52938	0.267339	1.20359
3239_at	HOXD13	3239	homeobox D13	0.00209597	0.17304	5.57705	5.3691	0.20795	1.15505
50805_at	IRX4	50805	iroquois homeobox 4	0.00209811	0.17304	4.71543	4.41683	0.298605	1.22995
23196_at	FAM120A	23196	family with sequence similarity 120A	0.00210432	0.17304	7.95413	8.1749	-0.220772	0.858106
602_at	BCL3	602	BCL3 transcription coactivator	0.00210504	0.17304	8.34049	7.81141	0.529087	1.44302
9066_at	SYT7	9066	synaptotagmin 7	0.00211999	0.17304	5.82564	5.43995	0.385688	1.30648
57575_at	PCDH10	57575	protocadherin 10	0.00212997	0.17304	5.05512	4.67155	0.383579	1.30457
2321_at	FLT1	2321	fms related tyrosine kinase 1	0.00214551	0.17304	6.51673	7.33046	-0.813736	0.568907
9026_at	HIP1R	9026	huntingtin interacting protein 1 related	0.00214929	0.17304	5.91585	6.18888	-0.273031	0.827579
81693_at	AMN	81693	amnion associated transmembrane protein	0.00215369	0.17304	6.36441	6.12835	0.236051	1.17776
285622_at	NBPF22P	285622	NBPF member 22, pseudogene	0.00215402	0.17304	4.06416	3.66116	0.403003	1.32226
81631_at	MAP1LC3B	81631	microtubule associated protein 1 light chain 3 beta	0.00216484	0.173237	10.2765	10.5654	-0.288956	0.818494
9538_at	EI24	9538	EI24 autophagy associated transmembrane protein	0.00217326	0.173242	9.1536	8.87967	0.273931	1.2091
84258_at	SYT3	84258	synaptotagmin 3	0.00219281	0.173379	4.69134	4.39679	0.294549	1.2265
57404_at	CYP20A1	57404	cytochrome P450 family 20 subfamily A member 1	0.00223389	0.173379	7.15992	7.4022	-0.242274	0.845412
5055_at	SERPINB2	5055	serpin family B member 2	0.00225813	0.173379	5.08781	4.4798	0.608011	1.52416
343702_at	XKR7	343702	XK related 7	0.00226063	0.173379	5.04111	4.72819	0.312922	1.24222
100129075_at	KTN1-AS1	100129075	KTN1 antisense RNA 1	0.00226391	0.173379	5.86307	5.60617	0.256902	1.19491
9514_at	GAL3ST1	9514	galactose-3-O-sulfotransferase 1	0.00226659	0.173379	5.29531	5.05464	0.240675	1.18155
6101_at	RP1	6101	RP1 axonemal microtubule associated	0.00227318	0.173379	3.74792	3.19367	0.554253	1.46841
9808_at	KIAA0087	9808	KIAA0087 lncRNA	0.00227515	0.173379	3.7585	3.53237	0.226132	1.16969
84675_at	TRIM55	84675	tripartite motif containing 55	0.00228164	0.173379	4.04086	3.79817	0.242686	1.18319
10943_at	MSL3	10943	MSL complex subunit 3	0.00228334	0.173379	6.19665	6.56248	-0.365835	0.776019
2128_at	EVX1	2128	even-skipped homeobox 1	0.00228479	0.173379	5.81758	5.54479	0.272783	1.20814
195827_at	PRXL2C	195827	peroxiredoxin like 2C	0.00228924	0.173379	6.38255	6.80657	-0.424017	0.745346
353091_at	RAET1G	353091	retinoic acid early transcript 1G	0.00229734	0.173379	6.78903	6.39484	0.394192	1.31421
116379_at	IL22RA2	116379	interleukin 22 receptor subunit alpha 2	0.00230265	0.173379	3.78782	3.34402	0.4438	1.36018
55000_at	TUG1	55000	taurine up-regulated 1	0.00230955	0.173379	10.3632	10.6437	-0.280526	0.823291
344561_at	GPR148	344561	G protein-coupled receptor 148	0.00231317	0.173379	5.50851	5.25883	0.249677	1.18894
4618_at	MYF6	4618	myogenic factor 6	0.0023228	0.173379	3.75826	3.4478	0.310455	1.2401
970_at	CD70	970	CD70 molecule	0.00233152	0.173379	4.57168	4.04164	0.530038	1.44397
406950_at	MIR16-1	406950	microRNA 16-1	0.00233391	0.173379	3.38021	3.13438	0.245835	1.18578
729359_at	PLIN4	729359	perilipin 4	0.00237485	0.174162	5.11988	4.84879	0.271088	1.20672
23184_at	MESD	23184	mesoderm development LRP chaperone	0.00238013	0.174162	7.21366	7.59053	-0.376869	0.770107
55014_at	STX17	55014	syntaxin 17	0.0023818	0.174162	7.34508	8.01933	-0.674251	0.626658
114803_at	MYSM1	114803	Myb like, SWIRM and MPN domains 1	0.00238411	0.174162	7.83848	8.2515	-0.413023	0.751048
266971_at	PIPSL	266971	PIP5K1A and PSMD4 like (pseudogene)	0.00239365	0.174162	3.4791	3.18774	0.291362	1.2238
3120_at	HLA-DQB2	3120	major histocompatibility complex, class II, DQ beta 2	0.00239544	0.174162	8.36702	7.30051	1.06651	2.09436
613_at	BCR	613	BCR activator of RhoGEF and GTPase	0.00240337	0.174162	8.09337	8.49517	-0.401798	0.756914
699_at	BUB1	699	BUB1 mitotic checkpoint serine/threonine kinase	0.00241509	0.174162	5.18979	4.62426	0.565531	1.47993
170961_at	ANKRD24	170961	ankyrin repeat domain 24	0.00244426	0.174162	5.37508	5.13515	0.239929	1.18093
10930_at	APOBEC2	10930	apolipoprotein B mRNA editing enzyme catalytic subunit 2	0.00244753	0.174162	4.64506	4.25229	0.392771	1.31291
6578_at	SLCO2A1	6578	solute carrier organic anion transporter family member 2A1	0.00246227	0.174162	8.2739	9.14476	-0.870856	0.546822
146852_at	ODF4	146852	outer dense fiber of sperm tails 4	0.0024731	0.174162	3.65406	3.45782	0.196236	1.14571
11216_at	AKAP10	11216	A-kinase anchoring protein 10	0.00248296	0.174162	6.35693	6.72602	-0.369098	0.774267
9649_at	RALGPS1	9649	Ral GEF with PH domain and SH3 binding motif 1	0.00248545	0.174162	6.13827	6.56257	-0.424307	0.745196
6711_at	SPTBN1	6711	spectrin beta, non-erythrocytic 1	0.00248827	0.174162	9.08532	9.56614	-0.480814	0.716573
6397_at	SEC14L1	6397	SEC14 like lipid binding 1	0.00249596	0.174162	7.40983	7.8008	-0.390966	0.762619
2810_at	SFN	2810	stratifin	0.00252944	0.174162	7.90438	7.04041	0.863973	1.82004
4990_at	SIX6	4990	SIX homeobox 6	0.00254294	0.174162	5.85737	5.5234	0.33397	1.26048
2130_at	EWSR1	2130	EWS RNA binding protein 1	0.00254294	0.174162	6.81207	7.09486	-0.282787	0.822001
2587_at	GALR1	2587	galanin receptor 1	0.00254748	0.174162	4.20984	3.90086	0.308981	1.23883
89853_at	MVB12B	89853	multivesicular body subunit 12B	0.00254787	0.174162	6.55624	6.79941	-0.243167	0.844889
6320_at	CLEC11A	6320	C-type lectin domain containing 11A	0.00254921	0.174162	5.38809	5.02264	0.365445	1.28828
10158_at	PDZK1IP1	10158	PDZK1 interacting protein 1	0.00255608	0.174162	9.34562	8.18935	1.15627	2.22881
2_at	A2M	2	alpha-2-macroglobulin	0.00256566	0.174162	9.67576	10.307	-0.631271	0.645608
3734_at	ANOS2P	3734	anosmin 2, pseudogene	0.00256593	0.174162	6.73624	6.40971	0.326539	1.254
5297_at	PI4KA	5297	phosphatidylinositol 4-kinase alpha	0.00258111	0.174162	8.29459	8.72734	-0.432751	0.740848
221442_at	ADCY10P1	221442	ADCY10 pseudogene 1	0.00258319	0.174162	3.64175	4.41892	-0.777166	0.583512
140609_at	NEK7	140609	NIMA related kinase 7	0.00259047	0.174162	8.21192	7.87691	0.335014	1.26139
5887_at	RAD23B	5887	RAD23 homolog B, nucleotide excision repair protein	0.00259209	0.174162	8.7969	9.27257	-0.475673	0.719131
2033_at	EP300	2033	E1A binding protein p300	0.00259712	0.174162	8.6391	8.93607	-0.296969	0.813961
79829_at	NAA40	79829	N(alpha)-acetyltransferase 40, NatD catalytic subunit	0.00260495	0.174162	6.64012	7.06274	-0.422623	0.746067
1999_at	ELF3	1999	E74 like ETS transcription factor 3	0.00264178	0.174881	8.03869	7.2237	0.81499	1.75929
146330_at	FBXL16	146330	F-box and leucine rich repeat protein 16	0.002658	0.174881	6.37423	6.03613	0.3381	1.26409
653437_at	AQP12B	653437	aquaporin 12B	0.00266933	0.174881	7.51254	7.13183	0.38071	1.30198
9659_at	PDE4DIP	9659	phosphodiesterase 4D interacting protein	0.00269027	0.174881	9.1767	8.75582	0.420878	1.33874
55048_at	VPS37C	55048	VPS37C subunit of ESCRT-I	0.00269548	0.174881	6.72393	6.48281	0.241114	1.1819
147381_at	CBLN2	147381	cerebellin 2 precursor	0.0026973	0.174881	4.1232	3.90815	0.215046	1.16074
401960_at	GAPDHP27	401960	glyceraldehyde 3 phosphate dehydrogenase pseudogene 27	0.00270841	0.174881	4.6094	4.34717	0.262237	1.19934
337960_at	KRTAP13-3	337960	keratin associated protein 13-3	0.00270871	0.174881	3.45061	3.23163	0.218981	1.16391
399665_at	FAM102A	399665	family with sequence similarity 102 member A	0.00271427	0.174881	7.91705	8.32646	-0.409404	0.752934
5473_at	PPBP	5473	pro-platelet basic protein	0.00272805	0.174881	4.95647	3.95664	0.999831	1.99977
677_at	ZFP36L1	677	ZFP36 ring finger protein like 1	0.00275074	0.174881	10.9352	10.5959	0.339314	1.26515
147947_at	ZNF542P	147947	zinc finger protein 542, pseudogene	0.00275202	0.174881	5.86891	6.32582	-0.456914	0.728543
126123_at	IZUMO2	126123	IZUMO family member 2	0.00278017	0.174881	4.02713	3.78075	0.246377	1.18622
56956_at	LHX9	56956	LIM homeobox 9	0.00279304	0.174881	4.38514	4.05545	0.329686	1.25674
54893_at	MTMR10	54893	myotubularin related protein 10	0.00280603	0.174881	7.69358	8.01429	-0.320705	0.800679
5664_at	PSEN2	5664	presenilin 2	0.00281047	0.174881	6.31643	5.99441	0.322026	1.25009
41_at	ASIC1	41	acid sensing ion channel subunit 1	0.00281097	0.174881	4.28702	3.97141	0.315604	1.24453
6697_at	SPR	6697	sepiapterin reductase	0.00281399	0.174881	6.91355	6.5366	0.376955	1.2986
1621_at	DBH	1621	dopamine beta-hydroxylase	0.00281411	0.174881	5.15636	4.83812	0.31824	1.24681
26190_at	FBXW2	26190	F-box and WD repeat domain containing 2	0.00284671	0.174881	8.02741	8.35134	-0.323927	0.798892
9896_at	FIG4	9896	FIG4 phosphoinositide 5-phosphatase	0.00285078	0.174881	7.33553	7.65244	-0.31691	0.802788
29799_at	YPEL1	29799	yippee like 1	0.00286778	0.174881	5.99378	6.31091	-0.317123	0.802669
64881_at	PCDH20	64881	protocadherin 20	0.00287271	0.174881	4.88722	3.65082	1.2364	2.35609
198437_at	LKAAEAR1	198437	LKAAEAR motif containing 1	0.00287779	0.174881	5.89081	5.56927	0.321534	1.24966
85300_at	ATCAY	85300	ATCAY kinesin light chain interacting caytaxin	0.00287791	0.174881	4.75604	4.48099	0.275049	1.21004
7292_at	TNFSF4	7292	TNF superfamily member 4	0.00289425	0.174881	5.4048	4.4928	0.912002	1.88165
8398_at	PLA2G6	8398	phospholipase A2 group VI	0.00289575	0.174881	5.96749	6.38248	-0.414987	0.750026
100862728_at	UPK1A-AS1	100862728	UPK1A antisense RNA 1	0.00289804	0.174881	4.74132	4.45496	0.286359	1.21956
79048_at	SECISBP2	79048	SECIS binding protein 2	0.00290605	0.174881	8.3415	8.79391	-0.452404	0.730824
1896_at	EDA	1896	ectodysplasin A	0.00290659	0.174881	5.11577	4.62116	0.494614	1.40894
56969_at	RPL23AP32	56969	ribosomal protein L23a pseudogene 32	0.0029229	0.174881	5.58809	6.66238	-1.07429	0.474904
56203_at	LMOD3	56203	leiomodin 3	0.002944	0.174881	3.2916	2.99857	0.293029	1.22521
3211_at	HOXB1	3211	homeobox B1	0.00295708	0.174881	4.6974	4.37154	0.325856	1.25341
390144_at	OR5D16	390144	olfactory receptor family 5 subfamily D member 16	0.00302729	0.174881	3.84048	3.63674	0.203743	1.15168
8688_at	KRT37	8688	keratin 37	0.00302829	0.174881	4.77182	4.47942	0.292394	1.22467
80013_at	MINDY3	80013	MINDY lysine 48 deubiquitinase 3	0.00303959	0.174881	6.10946	6.45702	-0.347556	0.785914
128637_at	TBC1D20	128637	TBC1 domain family member 20	0.00304874	0.174881	8.23234	8.44904	-0.216704	0.860529
147699_at	PPM1N	147699	protein phosphatase, Mg2+/Mn2+ dependent 1N (putative)	0.00307362	0.174881	5.27175	4.86834	0.403409	1.32263
284498_at	C1orf167	284498	chromosome 1 open reading frame 167	0.00308831	0.174881	5.38665	5.13979	0.246861	1.18662
55080_at	TAPBPL	55080	TAP binding protein like	0.0031081	0.174881	8.00872	8.55406	-0.545336	0.685232
102724194_at	LOC102724194	102724194	uncharacterized LOC102724194	0.00311506	0.174881	6.16255	5.75571	0.40684	1.32578
5232_at	PGK2	5232	phosphoglycerate kinase 2	0.0031156	0.174881	3.52406	3.27644	0.247615	1.18724
11332_at	ACOT7	11332	acyl-CoA thioesterase 7	0.00311932	0.174881	5.91273	5.55766	0.35507	1.27905
5002_at	SLC22A18	5002	solute carrier family 22 member 18	0.00312559	0.174881	7.44661	7.0763	0.370304	1.29263
57393_at	CLTRN	57393	collectrin, amino acid transport regulator	0.00314448	0.174881	5.5944	4.67093	0.923476	1.89668
26497_at	OR10D3	26497	olfactory receptor family 10 subfamily D member 3 (putative)	0.0031456	0.174881	3.34542	3.17148	0.173938	1.12813
23098_at	SARM1	23098	sterile alpha and TIR motif containing 1	0.00314732	0.174881	6.76123	6.52263	0.238609	1.17985
56853_at	CELF4	56853	CUGBP Elav-like family member 4	0.00316986	0.174881	6.39826	6.10285	0.295413	1.22724
3939_at	LDHA	3939	lactate dehydrogenase A	0.00317037	0.174881	10.716	10.389	0.326974	1.25438
55816_at	DOK5	55816	docking protein 5	0.00317873	0.174881	6.30694	5.3415	0.965441	1.95266
5915_at	RARB	5915	retinoic acid receptor beta	0.00318042	0.174881	5.37321	5.95527	-0.582063	0.668008
27314_at	RAB30	27314	RAB30, member RAS oncogene family	0.00318676	0.174881	6.16617	6.83342	-0.667259	0.629702
429_at	ASCL1	429	achaete-scute family bHLH transcription factor 1	0.00318752	0.174881	4.66934	4.36544	0.303892	1.23447
6645_at	SNTB2	6645	syntrophin beta 2	0.00322264	0.174881	8.2099	8.57854	-0.36864	0.774512
25806_at	VAX2	25806	ventral anterior homeobox 2	0.00322302	0.174881	6.28994	5.94461	0.345333	1.27044
147429_at	AQP4-AS1	147429	AQP4 antisense RNA 1	0.00323227	0.174881	3.46503	3.1408	0.324232	1.252
90203_at	SNX21	90203	sorting nexin family member 21	0.00323595	0.174881	6.29506	5.92591	0.369159	1.2916
147949_at	ZNF583	147949	zinc finger protein 583	0.0032445	0.174881	6.11688	6.38652	-0.26964	0.829527
22898_at	DENND3	22898	DENN domain containing 3	0.00325556	0.174881	6.01592	6.51747	-0.50155	0.706347
4504_at	MT3	4504	metallothionein 3	0.00325841	0.174881	7.2584	6.93676	0.321643	1.24975
54059_at	YBEY	54059	ybeY metalloendoribonuclease	0.00326046	0.174881	6.22114	5.99834	0.222801	1.167
8518_at	ELP1	8518	elongator complex protein 1	0.00326334	0.174881	7.15606	7.55064	-0.394578	0.760712
7015_at	TERT	7015	telomerase reverse transcriptase	0.00326471	0.174881	6.02938	5.73043	0.29896	1.23026
2733_at	GLE1	2733	GLE1 RNA export mediator	0.00326702	0.174881	7.05118	7.47394	-0.422757	0.745998
51106_at	TFB1M	51106	transcription factor B1, mitochondrial	0.00326841	0.174881	5.4995	5.86859	-0.369092	0.77427
143570_at	XRRA1	143570	X-ray radiation resistance associated 1	0.00328977	0.174881	6.61553	7.09978	-0.484252	0.714868
2248_at	FGF3	2248	fibroblast growth factor 3	0.00329546	0.174881	5.26545	4.94402	0.321429	1.24957
59336_at	PRDM13	59336	PR/SET domain 13	0.00329963	0.174881	5.9554	5.64229	0.313113	1.24239
60436_at	TGIF2	60436	TGFB induced factor homeobox 2	0.00331328	0.174881	6.51499	6.93218	-0.417188	0.748883
285598_at	ARL10	285598	ADP ribosylation factor like GTPase 10	0.00331772	0.174881	5.34464	5.10534	0.239305	1.18042
10947_at	AP3M2	10947	adaptor related protein complex 3 subunit mu 2	0.00332312	0.174881	6.32947	6.66163	-0.332165	0.794344
11219_at	TREX2	11219	three prime repair exonuclease 2	0.00333611	0.174881	6.11022	5.78694	0.323276	1.25117
7023_at	TFAP4	7023	transcription factor AP-4	0.00334401	0.174881	6.0726	5.74675	0.325847	1.2534
56204_at	FAM214A	56204	family with sequence similarity 214 member A	0.00335719	0.174881	7.28427	7.7726	-0.48833	0.71285
149175_at	MANEAL	149175	mannosidase endo-alpha like	0.00336448	0.174881	7.09513	6.48933	0.605806	1.52183
79939_at	SLC35E1	79939	solute carrier family 35 member E1	0.00336963	0.174881	9.43533	9.12159	0.313732	1.24292
84232_at	MAF1	84232	MAF1 homolog, negative regulator of RNA polymerase III	0.00337758	0.174881	7.20737	6.8884	0.318968	1.24744
4985_at	OPRD1	4985	opioid receptor delta 1	0.00338613	0.174881	5.94511	5.68951	0.255604	1.19384
57016_at	AKR1B10	57016	aldo-keto reductase family 1 member B10	0.00340643	0.174881	3.09218	2.86966	0.22252	1.16677
2931_at	GSK3A	2931	glycogen synthase kinase 3 alpha	0.00340736	0.174881	8.94406	8.66708	0.276976	1.21165
57698_at	SHTN1	57698	shootin 1	0.00340869	0.174881	7.88992	8.25895	-0.369025	0.774306
284185_at	LINC00482	284185	long intergenic non-protein coding RNA 482	0.00341268	0.174881	6.14949	5.91895	0.23054	1.17327
441459_at	ANKRD18B	441459	ankyrin repeat domain 18B	0.00341321	0.174881	3.45683	3.68551	-0.228675	0.853418
4782_at	NFIC	4782	nuclear factor I C	0.00341421	0.174881	9.89543	9.61507	0.280365	1.2145
55628_at	ZNF407	55628	zinc finger protein 407	0.00342181	0.174881	5.16868	5.55851	-0.389826	0.763222
27232_at	GNMT	27232	glycine N-methyltransferase	0.00342205	0.174881	4.90974	4.42716	0.48258	1.39724
146664_at	MGAT5B	146664	alpha-1,6-mannosylglycoprotein 6-beta-N-acetylglucosaminyltransferase B	0.00342276	0.174881	5.29989	5.05876	0.241126	1.18191
10585_at	POMT1	10585	protein O-mannosyltransferase 1	0.0034276	0.174881	6.63298	6.89288	-0.259902	0.835145
4776_at	NFATC4	4776	nuclear factor of activated T cells 4	0.00343308	0.174881	6.85032	6.52082	0.329499	1.25658
9024_at	BRSK2	9024	BR serine/threonine kinase 2	0.00343478	0.174881	4.84937	4.62847	0.220898	1.16546
51646_at	YPEL5	51646	yippee like 5	0.00343954	0.174881	9.01567	9.24165	-0.225983	0.855012
414318_at	C9orf106	414318	chromosome 9 open reading frame 106 (putative)	0.00344003	0.174881	5.22089	4.85493	0.365956	1.28874
2821_at	GPI	2821	glucose-6-phosphate isomerase	0.00344161	0.174881	9.74656	9.41571	0.330847	1.25775
23035_at	PHLPP2	23035	PH domain and leucine rich repeat protein phosphatase 2	0.00344251	0.174881	6.7703	7.10069	-0.330393	0.79532
3664_at	IRF6	3664	interferon regulatory factor 6	0.0034456	0.174881	8.12666	7.6325	0.494155	1.4085
26985_at	AP3M1	26985	adaptor related protein complex 3 subunit mu 1	0.00344567	0.174881	7.65703	7.93347	-0.276438	0.825627
9617_at	MTRF1	9617	mitochondrial translation release factor 1	0.00345168	0.174881	5.29625	5.62885	-0.332604	0.794102
23105_at	FSTL4	23105	follistatin like 4	0.0034587	0.174881	5.48547	4.51006	0.975409	1.9662
100130519_at	TMEM221	100130519	transmembrane protein 221	0.00346151	0.174881	7.24881	6.98008	0.268728	1.20475
91107_at	TRIM47	91107	tripartite motif containing 47	0.0034637	0.174881	7.43707	7.05211	0.384959	1.30582
143502_at	OR52I2	143502	olfactory receptor family 52 subfamily I member 2	0.00347371	0.174881	3.34312	3.15334	0.189774	1.14058
283106_at	CSNK2A3	283106	casein kinase 2 alpha 3	0.00347968	0.174881	10.0908	10.3176	-0.226745	0.854561
25_at	ABL1	25	ABL proto-oncogene 1, non-receptor tyrosine kinase	0.00349351	0.174881	7.8048	8.23416	-0.429358	0.742592
8613_at	PLPP3	8613	phospholipid phosphatase 3	0.00349364	0.174881	10.7334	11.4858	-0.752445	0.593597
27130_at	INVS	27130	inversin	0.00350168	0.174881	6.2504	6.6989	-0.448503	0.732803
651430_at	FLJ38576	651430	uncharacterized LOC651430	0.00351273	0.175011	5.83961	5.57113	0.268479	1.20454
100533178_at	PRORY	100533178	proline rich Y-linked	0.00352306	0.175106	4.32119	4.10512	0.216069	1.16156
85012_at	TCEAL3	85012	transcription elongation factor A like 3	0.00354501	0.175775	6.79294	6.5718	0.221135	1.16565
23314_at	SATB2	23314	SATB homeobox 2	0.00359725	0.176683	6.33834	5.76325	0.575088	1.48977
8417_at	STX7	8417	syntaxin 7	0.00359772	0.176683	7.3574	7.69266	-0.335255	0.792644
441509_at	GLRA4	441509	glycine receptor alpha 4	0.00359925	0.176683	3.84234	3.62799	0.21435	1.16018
23180_at	RFTN1	23180	raftlin, lipid raft linker 1	0.00360892	0.176683	7.701	8.14787	-0.446865	0.733635
5937_at	RBMS1	5937	RNA binding motif single stranded interacting protein 1	0.00360895	0.176683	7.53542	7.93552	-0.400106	0.757802
10468_at	FST	10468	follistatin	0.00361448	0.176683	4.30053	3.92258	0.377948	1.29949
221955_at	DAGLB	221955	diacylglycerol lipase beta	0.00363344	0.176834	6.47377	6.74365	-0.269883	0.829387
92427_at	RPS2P4	92427	ribosomal protein S2 pseudogene 4	0.00364622	0.176834	6.41234	6.06438	0.347958	1.27276
5588_at	PRKCQ	5588	protein kinase C theta	0.00364643	0.176834	6.45218	6.97453	-0.522353	0.696235
106481114_at	RN7SL702P	106481114	RNA, 7SL, cytoplasmic 702, pseudogene	0.0036517	0.176834	3.97487	3.75438	0.220487	1.16513
63976_at	PRDM16	63976	PR/SET domain 16	0.00367427	0.177089	5.65262	6.2847	-0.632077	0.645247
84894_at	LINGO1	84894	leucine rich repeat and Ig domain containing 1	0.00367887	0.177089	4.59692	4.27921	0.317708	1.24635
1258_at	CNGB1	1258	cyclic nucleotide gated channel beta 1	0.00368259	0.177089	5.22519	5.00095	0.224241	1.16816
283869_at	NPW	283869	neuropeptide W	0.00369152	0.177107	6.47285	6.04416	0.428687	1.34601
100129455_at	LOC100129455	100129455	uncharacterized LOC100129455	0.00370622	0.177155	3.89684	3.67321	0.22363	1.16767
55636_at	CHD7	55636	chromodomain helicase DNA binding protein 7	0.00370961	0.177155	6.28106	6.75261	-0.471553	0.721188
6285_at	S100B	6285	S100 calcium binding protein B	0.00374396	0.178385	6.3456	5.2294	1.1162	2.16776
642776_at	DANT2	642776	DXZ4 associated non-coding transcript 2, distal	0.00375994	0.17839	6.55123	6.2444	0.306829	1.23699
145741_at	C2CD4A	145741	C2 calcium dependent domain containing 4A	0.00376386	0.17839	6.00172	5.57161	0.430109	1.34734
348938_at	NIPAL4	348938	NIPA like domain containing 4	0.00376989	0.17839	5.53084	5.24014	0.290697	1.22323
7248_at	TSC1	7248	TSC complex subunit 1	0.00378769	0.178503	7.40422	7.85769	-0.453475	0.730282
1385_at	CREB1	1385	cAMP responsive element binding protein 1	0.00379202	0.178503	9.05695	9.25421	-0.197252	0.87221
354_at	KLK3	354	kallikrein related peptidase 3	0.00379813	0.178503	4.61821	4.33472	0.283494	1.21714
7869_at	SEMA3B	7869	semaphorin 3B	0.00382896	0.178595	5.90058	5.383	0.517585	1.43156
140679_at	SLC32A1	140679	solute carrier family 32 member 1	0.0038424	0.178595	4.47836	4.20469	0.27367	1.20888
9215_at	LARGE1	9215	LARGE xylosyl- and glucuronyltransferase 1	0.00385298	0.178595	6.77003	7.1901	-0.420068	0.747389
155_at	ADRB3	155	adrenoceptor beta 3	0.00385737	0.178595	4.68786	4.2903	0.397554	1.31727
121981_at	PPIAP26	121981	peptidylprolyl isomerase A pseudogene 26	0.0038579	0.178595	5.11003	4.76968	0.340352	1.26607
4521_at	NUDT1	4521	nudix hydrolase 1	0.00386015	0.178595	6.08481	5.76631	0.318498	1.24703
79140_at	CCDC28B	79140	coiled-coil domain containing 28B	0.00386696	0.178595	5.02871	4.81215	0.21656	1.16196
6904_at	TBCD	6904	tubulin folding cofactor D	0.00387606	0.178595	7.77408	8.02897	-0.254892	0.83805
26507_at	CNNM1	26507	cyclin and CBS domain divalent metal cation transport mediator 1	0.00387763	0.178595	4.03477	3.78984	0.244928	1.18503
60672_at	MIIP	60672	migration and invasion inhibitory protein	0.00391345	0.179845	6.79446	6.48798	0.306483	1.23669
55911_at	APOBR	55911	apolipoprotein B receptor	0.00393108	0.179893	4.912	4.68389	0.228103	1.17129
10803_at	CCR9	10803	C-C motif chemokine receptor 9	0.00393285	0.179893	4.5463	3.84959	0.696716	1.62081
161882_at	ZFPM1	161882	zinc finger protein, FOG family member 1	0.00395214	0.179893	6.83447	6.53748	0.296983	1.22857
84253_at	GARNL3	84253	GTPase activating Rap/RanGAP domain like 3	0.00396983	0.179893	5.063	5.49092	-0.427914	0.743336
348980_at	HCN1	348980	hyperpolarization activated cyclic nucleotide gated potassium channel 1	0.00399576	0.179893	3.7621	3.45411	0.307988	1.23798
119692_at	OR51S1	119692	olfactory receptor family 51 subfamily S member 1	0.00399705	0.179893	5.04587	4.73559	0.31028	1.23995
440073_at	IQSEC3	440073	IQ motif and Sec7 domain 3	0.00399935	0.179893	5.88145	5.63064	0.250811	1.18988
56999_at	ADAMTS9	56999	ADAM metallopeptidase with thrombospondin type 1 motif 9	0.00400457	0.179893	7.68813	8.72905	-1.04092	0.486017
549_at	AUH	549	AU RNA binding methylglutaconyl-CoA hydratase	0.00400563	0.179893	7.23224	7.59503	-0.362785	0.777662
375323_at	LHFPL4	375323	LHFPL tetraspan subfamily member 4	0.00401235	0.179893	5.82336	5.52456	0.2988	1.23012
222662_at	LHFPL5	222662	LHFPL tetraspan subfamily member 5	0.00401372	0.179893	4.97693	4.71278	0.264149	1.20093
6493_at	SIM2	6493	SIM bHLH transcription factor 2	0.00401865	0.179893	5.33828	5.01067	0.327611	1.25493
283748_at	PLA2G4D	283748	phospholipase A2 group IVD	0.0040433	0.180442	4.51227	4.20071	0.311556	1.24105
6279_at	S100A8	6279	S100 calcium binding protein A8	0.00404833	0.180442	6.18636	5.29597	0.890388	1.85367
57325_at	KAT14	57325	lysine acetyltransferase 14	0.00407067	0.181049	5.05739	5.30479	-0.247397	0.842415
106479559_at	RNU6ATAC38P	106479559	RNA, U6atac small nuclear 38, pseudogene	0.00409749	0.181692	3.58712	3.40159	0.18553	1.13723
64100_at	ELSPBP1	64100	epididymal sperm binding protein 1	0.00410266	0.181692	3.49205	3.24757	0.24448	1.18467
284297_at	SSC5D	284297	scavenger receptor cysteine rich family member with 5 domains	0.00412707	0.182107	6.65476	6.29621	0.358551	1.28214
200576_at	PIKFYVE	200576	phosphoinositide kinase, FYVE-type zinc finger containing	0.00413966	0.182107	7.08093	7.42104	-0.340119	0.789976
6595_at	SMARCA2	6595	SWI/SNF related, matrix associated, actin dependent regulator of chromatin, subfamily a, member 2	0.00414902	0.182107	7.56606	7.90372	-0.33766	0.791324
55135_at	WRAP53	55135	WD repeat containing antisense to TP53	0.00415434	0.182107	5.86504	5.62236	0.242676	1.18319
26286_at	ARFGAP3	26286	ADP ribosylation factor GTPase activating protein 3	0.00415596	0.182107	7.35031	7.68846	-0.338151	0.791054
56254_at	RNF20	56254	ring finger protein 20	0.00418438	0.182965	6.21766	6.63374	-0.41607	0.749463
1103_at	CHAT	1103	choline O-acetyltransferase	0.00419865	0.183203	4.91267	4.55662	0.356046	1.27991
6650_at	CAPN15	6650	calpain 15	0.00424709	0.184093	6.47503	6.24669	0.228335	1.17148
79670_at	TUT7	79670	terminal uridylyl transferase 7	0.00425389	0.184093	6.83143	7.31902	-0.487587	0.713217
112476_at	PRRT2	112476	proline rich transmembrane protein 2	0.00425761	0.184093	6.35447	6.0195	0.334972	1.26135
5933_at	RBL1	5933	RB transcriptional corepressor like 1	0.00426698	0.184093	5.9498	6.3612	-0.4114	0.751894
55174_at	INTS10	55174	integrator complex subunit 10	0.00427558	0.184093	7.2662	7.65606	-0.38986	0.763204
5950_at	RBP4	5950	retinol binding protein 4	0.00428919	0.184093	4.82602	4.15946	0.666564	1.58729
440184_at	CCDC196	440184	coiled-coil domain containing 196	0.00429024	0.184093	3.03352	2.84169	0.191832	1.14221
84759_at	PCGF1	84759	polycomb group ring finger 1	0.00430956	0.184093	7.39947	7.1011	0.298372	1.22976
399694_at	SHC4	399694	SHC adaptor protein 4	0.00431155	0.184093	3.91596	3.46017	0.455788	1.37153
79663_at	HSPBAP1	79663	HSPB1 associated protein 1	0.00432182	0.184093	5.31816	5.65798	-0.339818	0.790141
7074_at	TIAM1	7074	T cell lymphoma invasion and metastasis 1	0.00432186	0.184093	6.84672	7.68905	-0.84233	0.557742
729420_at	LMO7DN	729420	LMO7 downstream neighbor	0.00432564	0.184093	4.45103	4.20317	0.247862	1.18745
55342_at	STRBP	55342	spermatid perinuclear RNA binding protein	0.00434853	0.184422	6.15944	6.76428	-0.604835	0.657546
9546_at	APBA3	9546	amyloid beta precursor protein binding family A member 3	0.00436757	0.184422	5.74657	5.52879	0.21778	1.16294
80063_at	ATF7IP2	80063	activating transcription factor 7 interacting protein 2	0.00438045	0.184422	4.69856	5.21693	-0.51837	0.69816
9986_at	RCE1	9986	Ras converting CAAX endopeptidase 1	0.00438416	0.184422	6.54155	6.34363	0.197917	1.14704
58500_at	ZNF250	58500	zinc finger protein 250	0.00439044	0.184422	6.60074	7.04716	-0.446418	0.733862
100129827_at	MRVI1-AS1	100129827	MRVI1 antisense RNA 1	0.00440342	0.184422	4.64979	4.34131	0.308478	1.2384
54660_at	PCDHB18P	54660	protocadherin beta 18 pseudogene	0.00440812	0.184422	5.42415	4.89801	0.526141	1.44007
26056_at	RAB11FIP5	26056	RAB11 family interacting protein 5	0.0044243	0.184422	6.70105	6.49648	0.204573	1.15235
130106_at	CIB4	130106	calcium and integrin binding family member 4	0.00442659	0.184422	3.72858	3.53384	0.194734	1.14451
9881_at	TRANK1	9881	tetratricopeptide repeat and ankyrin repeat containing 1	0.00443099	0.184422	6.78599	7.42821	-0.64222	0.640726
58499_at	ZNF462	58499	zinc finger protein 462	0.00443187	0.184422	8.58613	9.06096	-0.474829	0.719552
10773_at	ZBTB6	10773	zinc finger and BTB domain containing 6	0.00444757	0.184422	5.57206	5.94898	-0.376919	0.77008
284390_at	ZNF763	284390	zinc finger protein 763	0.00447533	0.184422	4.97719	5.40188	-0.424691	0.744998
149345_at	SHISA4	149345	shisa family member 4	0.00448794	0.184422	7.48338	7.15422	0.329161	1.25628
256710_at	GLIPR1L1	256710	GLIPR1 like 1	0.00449293	0.184422	3.23396	3.08915	0.14481	1.10559
123099_at	DEGS2	123099	delta 4-desaturase, sphingolipid 2	0.00449936	0.184422	7.47213	7.23321	0.23892	1.18011
92558_at	BICDL1	92558	BICD family like cargo adaptor 1	0.00450041	0.184422	5.04904	5.43162	-0.382581	0.767064
347701_at	S100A11P2	347701	S100 calcium binding protein A11 pseudogene 2	0.00450509	0.184422	6.70199	6.30037	0.40162	1.32099
51460_at	SFMBT1	51460	Scm like with four mbt domains 1	0.0045131	0.184422	5.68168	5.99504	-0.313354	0.804769
2709_at	GJB5	2709	gap junction protein beta 5	0.0045328	0.184422	4.66875	4.33745	0.331299	1.25815
118_at	ADD1	118	adducin 1	0.004537	0.184422	8.13337	8.3348	-0.201432	0.869687
196335_at	OR56B4	196335	olfactory receptor family 56 subfamily B member 4	0.00454066	0.184422	3.74291	3.50191	0.241004	1.18181
9722_at	NOS1AP	9722	nitric oxide synthase 1 adaptor protein	0.00454577	0.184422	6.5471	6.18113	0.36597	1.28875
130827_at	TMEM182	130827	transmembrane protein 182	0.00455933	0.184422	4.80057	4.52864	0.271928	1.20742
8822_at	FGF17	8822	fibroblast growth factor 17	0.00456119	0.184422	5.54264	5.22998	0.312656	1.24199
8174_at	MADCAM1	8174	mucosal vascular addressin cell adhesion molecule 1	0.00456472	0.184422	6.63861	6.39215	0.24646	1.18629
84326_at	METTL26	84326	methyltransferase like 26	0.00458387	0.184835	7.29153	6.943	0.348536	1.27327
8328_at	GFI1B	8328	growth factor independent 1B transcriptional repressor	0.00460031	0.184878	5.74317	5.5033	0.239869	1.18089
100125556_at	FAM86JP	100125556	family with sequence similarity 86, member A pseudogene	0.00461021	0.184878	6.26092	6.03206	0.228861	1.17191
6572_at	SLC18A3	6572	solute carrier family 18 member A3	0.00461892	0.184878	5.74258	5.07626	0.666318	1.58702
4047_at	LSS	4047	lanosterol synthase	0.00462062	0.184878	6.63894	6.9262	-0.287263	0.819455
212_at	ALAS2	212	5'-aminolevulinate synthase 2	0.00464456	0.185478	4.68762	4.38459	0.303032	1.23373
83889_at	WDR87	83889	WD repeat domain 87	0.00468867	0.186247	3.94796	3.7694	0.178564	1.13176
389827_at	MYMK	389827	myomaker, myoblast fusion factor	0.00470313	0.186247	4.89352	4.63413	0.259387	1.19697
79642_at	ARSJ	79642	arylsulfatase family member J	0.00470429	0.186247	5.12131	4.7066	0.414711	1.33303
392376_at	OR13C2	392376	olfactory receptor family 13 subfamily C member 2	0.00470719	0.186247	3.44445	3.1805	0.263955	1.20077
10712_at	FAM189B	10712	family with sequence similarity 189 member B	0.00470875	0.186247	6.61591	6.31403	0.30188	1.23275
7140_at	TNNT3	7140	troponin T3, fast skeletal type	0.00473368	0.186807	6.03639	5.78354	0.252847	1.19156
7541_at	ZBTB14	7541	zinc finger and BTB domain containing 14	0.00474094	0.186807	6.85517	7.07891	-0.223742	0.856341
2801_at	GOLGA2	2801	golgin A2	0.00476695	0.187476	6.69673	7.02024	-0.323506	0.799125
257236_at	CCDC96	257236	coiled-coil domain containing 96	0.00478098	0.187496	3.85457	3.63904	0.215532	1.16113
79763_at	ISOC2	79763	isochorismatase domain containing 2	0.00478556	0.187496	7.11777	6.76529	0.352482	1.27676
59335_at	PRDM12	59335	PR/SET domain 12	0.00479881	0.187661	5.82397	5.57083	0.25314	1.1918
100506330_at	WBP1LP2	100506330	WBP1L pseudogene 2	0.00484664	0.188642	6.4966	6.22172	0.274881	1.20989
5442_at	POLRMT	5442	RNA polymerase mitochondrial	0.00485063	0.188642	7.11241	6.77998	0.332433	1.25914
128209_at	KLF17	128209	Kruppel like factor 17	0.0048512	0.188642	4.82115	4.54889	0.272259	1.2077
151531_at	UPP2	151531	uridine phosphorylase 2	0.00486953	0.189	3.86313	3.70879	0.154336	1.11291
150709_at	ANKAR	150709	ankyrin and armadillo repeat containing	0.00490217	0.189911	5.07085	5.52628	-0.455438	0.729288
8685_at	MARCO	8685	macrophage receptor with collagenous structure	0.00493895	0.190908	5.55745	5.18506	0.372394	1.2945
1102_at	RCBTB2	1102	RCC1 and BTB domain containing protein 2	0.00494632	0.190908	6.61566	6.9676	-0.351944	0.783528
124871_at	FLJ40194	124871	uncharacterized FLJ40194	0.00496398	0.191233	4.5605	4.25945	0.301052	1.23204
157556_at	BAALC-AS2	157556	BAALC antisense RNA 2	0.00497712	0.191384	3.91105	3.69814	0.212906	1.15902
10478_at	SLC25A17	10478	solute carrier family 25 member 17	0.00499237	0.191456	6.47639	6.73787	-0.261483	0.83423
9693_at	RAPGEF2	9693	Rap guanine nucleotide exchange factor 2	0.00500468	0.191456	7.05516	7.42041	-0.36525	0.776334
729687_at	HMGN2P25	729687	high mobility group nucleosomal binding domain 2 pseudogene 25	0.00502241	0.191456	4.65525	4.4423	0.21295	1.15906
60494_at	CCDC81	60494	coiled-coil domain containing 81	0.00502552	0.191456	3.58293	3.38118	0.201756	1.1501
5798_at	PTPRN	5798	protein tyrosine phosphatase receptor type N	0.00502741	0.191456	5.24588	5.0127	0.233183	1.17543
10406_at	WFDC2	10406	WAP four-disulfide core domain 2	0.00504102	0.191456	10.5043	9.63418	0.870154	1.82786
200407_at	CREG2	200407	cellular repressor of E1A stimulated genes 2	0.00504367	0.191456	4.72125	4.50492	0.216336	1.16178
128239_at	IQGAP3	128239	IQ motif containing GTPase activating protein 3	0.0051069	0.192968	4.96368	4.65122	0.312454	1.24182
23203_at	PMPCA	23203	peptidase, mitochondrial processing alpha subunit	0.00511129	0.192968	6.20892	6.53243	-0.323509	0.799124
90332_at	EXOC3L2	90332	exocyst complex component 3 like 2	0.00512017	0.192968	6.85699	7.31082	-0.453832	0.730101
8350_at	HIST1H3A	8350	histone cluster 1 H3 family member a	0.00512075	0.192968	6.06458	5.54339	0.521196	1.43514
51088_at	KLHL5	51088	kelch like family member 5	0.00513127	0.193014	6.3131	6.68415	-0.371049	0.77322
84193_at	SETD3	84193	SET domain containing 3, actin histidine methyltransferase	0.00515609	0.193296	8.47973	8.87301	-0.393285	0.761394
10628_at	TXNIP	10628	thioredoxin interacting protein	0.00515741	0.193296	10.9652	11.3816	-0.41636	0.749313
389072_at	PLEKHM3	389072	pleckstrin homology domain containing M3	0.00517053	0.193438	7.10208	7.40079	-0.298713	0.812977
253982_at	ASPHD1	253982	aspartate beta-hydroxylase domain containing 1	0.00519727	0.19402	5.44901	5.01098	0.438034	1.35476
26534_at	OR10G2	26534	olfactory receptor family 10 subfamily G member 2	0.00521304	0.19402	4.69007	4.13095	0.559116	1.47337
26232_at	FBXO2	26232	F-box protein 2	0.00523415	0.19402	6.95885	6.63457	0.324282	1.25204
83543_at	AIF1L	83543	allograft inflammatory factor 1 like	0.00524836	0.19402	6.46026	7.15745	-0.697197	0.616769
59339_at	PLEKHA2	59339	pleckstrin homology domain containing A2	0.00524854	0.19402	7.64576	8.08318	-0.437422	0.738453
85369_at	STRIP1	85369	striatin interacting protein 1	0.00525924	0.19402	6.98736	7.19426	-0.206901	0.866397
91300_at	R3HDM4	91300	R3H domain containing 4	0.00526259	0.19402	7.3115	7.06251	0.248985	1.18837
3861_at	KRT14	3861	keratin 14	0.00527163	0.19402	6.5364	6.19813	0.338266	1.26424
7262_at	PHLDA2	7262	pleckstrin homology like domain family A member 2	0.0052744	0.19402	7.18603	6.8196	0.366432	1.28916
283345_at	RPL13P5	283345	ribosomal protein L13 pseudogene 5	0.00527971	0.19402	4.64729	4.30891	0.338372	1.26433
148930_at	KNCN	148930	kinocilin	0.005312	0.194149	6.61338	6.37827	0.235109	1.177
3224_at	HOXC8	3224	homeobox C8	0.00531303	0.194149	4.86398	4.59445	0.269535	1.20542
148014_at	TTC9B	148014	tetratricopeptide repeat domain 9B	0.00531707	0.194149	4.30562	4.05868	0.246943	1.18669
283383_at	ADGRD1	283383	adhesion G protein-coupled receptor D1	0.0053207	0.194149	7.59761	7.01293	0.584677	1.4997
84931_at	LINC01101	84931	long intergenic non-protein coding RNA 1101	0.0053507	0.194367	4.12429	3.8297	0.294589	1.22654
7804_at	LRP8	7804	LDL receptor related protein 8	0.00535589	0.194367	7.81811	8.55741	-0.739305	0.599028
22841_at	RAB11FIP2	22841	RAB11 family interacting protein 2	0.00536227	0.194367	7.89721	8.15441	-0.257202	0.836709
151278_at	CCDC140	151278	coiled-coil domain containing 140	0.00536797	0.194367	4.10882	3.90599	0.202828	1.15095
4728_at	NDUFS8	4728	NADH:ubiquinone oxidoreductase core subunit S8	0.00537354	0.194367	7.77108	7.28739	0.483694	1.39832
64061_at	TSPYL2	64061	TSPY like 2	0.00538824	0.194559	6.29279	6.78705	-0.494255	0.709928
79668_at	PARP8	79668	poly(ADP-ribose) polymerase family member 8	0.00542927	0.195235	7.79704	8.22808	-0.431037	0.741728
256297_at	PTF1A	256297	pancreas associated transcription factor 1a	0.0054335	0.195235	5.96818	5.72058	0.2476	1.18723
10456_at	HAX1	10456	HCLS1 associated protein X-1	0.00543641	0.195235	7.72287	7.28066	0.442213	1.35869
6938_at	TCF12	6938	transcription factor 12	0.00544529	0.195235	9.46605	9.67553	-0.209487	0.864845
10381_at	TUBB3	10381	tubulin beta 3 class III	0.00545408	0.195235	7.68367	7.22587	0.457795	1.37344
286319_at	TUSC1	286319	tumor suppressor candidate 1	0.00547843	0.19565	5.57965	5.37723	0.202418	1.15063
11133_at	KPTN	11133	kaptin, actin binding protein	0.00548455	0.19565	4.49034	4.2755	0.21484	1.16058
4184_at	SMCP	4184	sperm mitochondria associated cysteine rich protein	0.00549463	0.195673	3.66075	3.48379	0.17696	1.1305
5695_at	PSMB7	5695	proteasome subunit beta 7	0.0055078	0.195806	7.53288	7.87079	-0.337908	0.791188
1212_at	CLTB	1212	clathrin light chain B	0.00553082	0.196287	8.15574	7.86971	0.286023	1.21927
166378_at	SPATA5	166378	spermatogenesis associated 5	0.00555605	0.196846	6.52999	6.88156	-0.351569	0.783731
4747_at	NEFL	4747	neurofilament light	0.00556851	0.19695	4.42975	4.20313	0.226617	1.17009
55908_at	ANGPTL8	55908	angiopoietin like 8	0.00558894	0.19724	5.32682	5.08792	0.2389	1.18009
339229_at	OXLD1	339229	oxidoreductase like domain containing 1	0.00562335	0.19724	7.28238	7.05517	0.227212	1.17057
84176_at	MYH16	84176	myosin heavy chain 16 pseudogene	0.00562339	0.19724	4.34757	4.16389	0.183683	1.13578
23048_at	FNBP1	23048	formin binding protein 1	0.00563107	0.19724	7.90263	8.42172	-0.519091	0.697811
10850_at	CCL27	10850	C-C motif chemokine ligand 27	0.00563347	0.19724	4.25391	3.95034	0.303569	1.23419
1830_at	DSG3	1830	desmoglein 3	0.00565121	0.19724	3.54062	3.33035	0.21027	1.1569
8448_at	DOC2A	8448	double C2 domain alpha	0.00565238	0.19724	4.80137	4.54242	0.258947	1.19661
643311_at	CT47B1	643311	cancer/testis antigen family 47 member B1	0.00566392	0.19724	5.59526	5.22012	0.375135	1.29696
646_at	BNC1	646	basonuclin 1	0.00567462	0.19724	4.26673	4.98677	-0.720043	0.607079
9550_at	ATP6V1G1	9550	ATPase H+ transporting V1 subunit G1	0.00567991	0.19724	8.30223	8.63388	-0.331655	0.794625
4205_at	MEF2A	4205	myocyte enhancer factor 2A	0.00568138	0.19724	8.06682	8.32271	-0.255886	0.837473
28978_at	TMEM14A	28978	transmembrane protein 14A	0.0057023	0.197447	6.97384	6.62884	0.345006	1.27016
11197_at	WIF1	11197	WNT inhibitory factor 1	0.00570777	0.197447	3.65848	3.27721	0.381268	1.30249
820_at	CAMP	820	cathelicidin antimicrobial peptide	0.00571592	0.197447	4.34319	4.07065	0.272536	1.20793
4488_at	MSX2	4488	msh homeobox 2	0.0057268	0.197494	4.30629	4.02515	0.281137	1.21515
11252_at	PACSIN2	11252	protein kinase C and casein kinase substrate in neurons 2	0.00573798	0.197551	7.62388	7.95652	-0.332644	0.79408
57494_at	RIMKLB	57494	ribosomal modification protein rimK like family member B	0.00575467	0.197796	6.62459	7.24938	-0.62479	0.648514
9128_at	PRPF4	9128	pre-mRNA processing factor 4	0.00578247	0.198143	6.75001	7.06119	-0.311181	0.805982
29970_at	SCHIP1	29970	schwannomin interacting protein 1	0.00578388	0.198143	3.30674	3.0161	0.290641	1.22318
126402_at	CCDC105	126402	coiled-coil domain containing 105	0.00580052	0.198385	5.12162	4.86509	0.256527	1.1946
5569_at	PKIA	5569	cAMP-dependent protein kinase inhibitor alpha	0.00581931	0.198446	5.64708	6.41539	-0.768314	0.587103
5753_at	PTK6	5753	protein tyrosine kinase 6	0.00582144	0.198446	5.465	5.2632	0.2018	1.15013
128710_at	SLX4IP	128710	SLX4 interacting protein	0.00584934	0.198809	6.37392	6.74791	-0.373988	0.771646
374739_at	TEPP	374739	testis, prostate and placenta expressed	0.00586678	0.198809	5.99518	5.79762	0.197568	1.14676
256764_at	WDR72	256764	WD repeat domain 72	0.00587687	0.198809	5.28991	6.66702	-1.37711	0.38499
118738_at	ZNF488	118738	zinc finger protein 488	0.00588129	0.198809	4.92633	4.61464	0.311692	1.24116
10725_at	NFAT5	10725	nuclear factor of activated T cells 5	0.00589022	0.198809	9.18266	9.56519	-0.382527	0.767093
163050_at	ZNF564	163050	zinc finger protein 564	0.00591557	0.198809	6.22896	6.56317	-0.33421	0.793218
9429_at	ABCG2	9429	ATP binding cassette subfamily G member 2 (Junior blood group)	0.00592512	0.198809	4.0494	4.75641	-0.707015	0.612586
126789_at	PUSL1	126789	pseudouridine synthase like 1	0.00592612	0.198809	6.64663	6.36623	0.280403	1.21453
2487_at	FRZB	2487	frizzled related protein	0.00592971	0.198809	5.95939	6.91914	-0.959755	0.514144
9148_at	NEURL1	9148	neuralized E3 ubiquitin protein ligase 1	0.0059371	0.198809	5.20012	4.87605	0.324071	1.25186
4884_at	NPTX1	4884	neuronal pentraxin 1	0.00596524	0.198809	4.94436	4.65788	0.286474	1.21966
5731_at	PTGER1	5731	prostaglandin E receptor 1	0.00598624	0.198809	6.35193	6.06756	0.284371	1.21788
8428_at	STK24	8428	serine/threonine kinase 24	0.00598732	0.198809	8.22124	8.40245	-0.181215	0.88196
157697_at	ERICH1	157697	glutamate rich 1	0.00598847	0.198809	6.03981	6.38961	-0.349799	0.784694
100874444_at	HMGN1P18	100874444	high mobility group nucleosome binding domain 1 pseudogene 18	0.00598867	0.198809	6.2853	5.96038	0.32492	1.25259
339324_at	ZNF260	339324	zinc finger protein 260	0.00599425	0.198809	7.32751	7.62734	-0.299829	0.812349
10490_at	VTI1B	10490	vesicle transport through interaction with t-SNAREs 1B	0.0060034	0.198809	7.38236	7.69868	-0.316324	0.803114
147183_at	KRT25	147183	keratin 25	0.00600584	0.198809	3.78085	3.56482	0.216034	1.16154
6425_at	SFRP5	6425	secreted frizzled related protein 5	0.00603107	0.198809	6.17924	5.91952	0.259722	1.19725
6418_at	SET	6418	SET nuclear proto-oncogene	0.00605132	0.198809	9.76786	10.1447	-0.376799	0.770144
91445_at	RNF185	91445	ring finger protein 185	0.00605811	0.198809	7.72367	8.06792	-0.344248	0.787718
9110_at	MTMR4	9110	myotubularin related protein 4	0.00606928	0.198809	7.1681	7.4725	-0.304404	0.809777
574029_at	DUSP5P1	574029	dual specificity phosphatase 5 pseudogene 1	0.00606946	0.198809	4.06692	3.811	0.255919	1.1941
677798_at	SNORA9	677798	small nucleolar RNA, H/ACA box 9	0.00607429	0.198809	4.86824	5.66373	-0.795495	0.576146
3265_at	HRAS	3265	HRas proto-oncogene, GTPase	0.00607498	0.198809	7.08649	6.91425	0.172239	1.12681
11230_at	PRAF2	11230	PRA1 domain family member 2	0.00608502	0.198809	8.78311	8.12774	0.655374	1.57502
8620_at	NPFF	8620	neuropeptide FF-amide peptide precursor	0.00609202	0.198809	5.6864	6.26288	-0.576484	0.670596
81892_at	SLIRP	81892	SRA stem-loop interacting RNA binding protein	0.00610068	0.198809	9.93063	9.63623	0.294408	1.22638
8936_at	WASF1	8936	WASP family member 1	0.00616008	0.199645	5.60377	5.2055	0.398267	1.31792
727897_at	MUC5B	727897	mucin 5B, oligomeric mucus/gel-forming	0.00616338	0.199645	4.97681	4.75566	0.221144	1.16566
4857_at	NOVA1	4857	NOVA alternative splicing regulator 1	0.00616766	0.199645	4.8323	4.0422	0.790105	1.7292
441525_at	SPANXN4	441525	SPANX family member N4	0.0061721	0.199645	3.68754	3.50277	0.184772	1.13664
9542_at	NRG2	9542	neuregulin 2	0.00617449	0.199645	6.20502	5.97262	0.232404	1.17479
653240_at	KRTAP4-11	653240	keratin associated protein 4-11	0.00622131	0.200582	3.57434	3.40936	0.164977	1.12115
163404_at	PLPPR5	163404	phospholipid phosphatase related 5	0.00625785	0.200582	3.36878	3.18898	0.179803	1.13273
164837_at	CYCSP7	164837	CYCS pseudogene 7	0.00625831	0.200582	4.09385	3.87385	0.219998	1.16473
79050_at	NOC4L	79050	nucleolar complex associated 4 homolog	0.0062693	0.200582	6.43442	6.14868	0.285738	1.21903
54626_at	HES2	54626	hes family bHLH transcription factor 2	0.00627271	0.200582	5.70423	5.5075	0.196725	1.14609
79148_at	MMP28	79148	matrix metallopeptidase 28	0.00628612	0.200582	6.43676	6.1514	0.285361	1.21872
205327_at	C2orf69	205327	chromosome 2 open reading frame 69	0.00629087	0.200582	6.04573	5.80575	0.239976	1.18097
3860_at	KRT13	3860	keratin 13	0.00629319	0.200582	5.46258	5.12925	0.333331	1.25992
4775_at	NFATC3	4775	nuclear factor of activated T cells 3	0.00629976	0.200582	7.9949	8.30857	-0.313669	0.804593
283111_at	OR51V1	283111	olfactory receptor family 51 subfamily V member 1	0.00630562	0.200582	3.80037	3.54881	0.251556	1.19049
124626_at	ZPBP2	124626	zona pellucida binding protein 2	0.00631	0.200582	3.24494	3.07155	0.173389	1.1277
284904_at	SEC14L4	284904	SEC14 like lipid binding 4	0.00632894	0.200582	4.68236	4.44877	0.233587	1.17575
4885_at	NPTX2	4885	neuronal pentraxin 2	0.0063316	0.200582	5.33089	5.04865	0.282235	1.21608
374654_at	KIF7	374654	kinesin family member 7	0.00633894	0.200582	5.84964	5.57355	0.276093	1.21091
353333_at	KRTAP10-10	353333	keratin associated protein 10-10	0.00634897	0.200593	5.68412	5.36303	0.321091	1.24928
343_at	AQP8	343	aquaporin 8	0.00641521	0.201098	5.07388	4.85737	0.216518	1.16193
779_at	CACNA1S	779	calcium voltage-gated channel subunit alpha1 S	0.00641994	0.201098	4.14099	3.8266	0.314391	1.24349
84859_at	LRCH3	84859	leucine rich repeats and calponin homology domain containing 3	0.00642071	0.201098	6.9677	7.33112	-0.36342	0.77732
4140_at	MARK3	4140	microtubule affinity regulating kinase 3	0.00642607	0.201098	7.35464	7.78738	-0.432743	0.740852
348932_at	SLC6A18	348932	solute carrier family 6 member 18	0.0064351	0.201098	4.67491	4.48269	0.192217	1.14252
1058_at	CENPA	1058	centromere protein A	0.00643595	0.201098	4.82981	4.5787	0.251104	1.19012
65987_at	KCTD14	65987	potassium channel tetramerization domain containing 14	0.0064422	0.201098	8.61531	8.32048	0.294835	1.22674
2938_at	GSTA1	2938	glutathione S-transferase alpha 1	0.00644549	0.201098	3.84643	3.55137	0.295059	1.22694
5165_at	PDK3	5165	pyruvate dehydrogenase kinase 3	0.00645229	0.201098	7.75692	7.40045	0.356466	1.28029
54981_at	NMRK1	54981	nicotinamide riboside kinase 1	0.00647879	0.201621	4.76872	5.28822	-0.519509	0.697609
3235_at	HOXD9	3235	homeobox D9	0.00652104	0.201743	5.81378	5.57973	0.234051	1.17613
144717_at	PHETA1	144717	PH domain containing endocytic trafficking adaptor 1	0.00652184	0.201743	5.91195	5.6516	0.26035	1.19777
92106_at	OXNAD1	92106	oxidoreductase NAD binding domain containing 1	0.00652634	0.201743	6.48042	6.84215	-0.361729	0.778231
55790_at	CSGALNACT1	55790	chondroitin sulfate N-acetylgalactosaminyltransferase 1	0.00655972	0.201743	6.04566	6.64834	-0.602681	0.658529
22834_at	ZNF652	22834	zinc finger protein 652	0.00656705	0.201743	7.0481	7.26696	-0.218866	0.859241
93166_at	PRDM6	93166	PR/SET domain 6	0.00659773	0.201743	5.68018	5.38743	0.292752	1.22498
4143_at	MAT1A	4143	methionine adenosyltransferase 1A	0.00660372	0.201743	4.06893	3.89761	0.171315	1.12608
3655_at	ITGA6	3655	integrin subunit alpha 6	0.00660619	0.201743	7.90724	8.29732	-0.390081	0.763087
390442_at	OR11H4	390442	olfactory receptor family 11 subfamily H member 4	0.00661708	0.201743	3.00185	2.85668	0.145163	1.10586
23332_at	CLASP1	23332	cytoplasmic linker associated protein 1	0.00661953	0.201743	8.63463	8.93809	-0.303455	0.810309
8021_at	NUP214	8021	nucleoporin 214	0.00662128	0.201743	8.45252	8.7877	-0.335183	0.792684
3177_at	SLC29A2	3177	solute carrier family 29 member 2	0.00662141	0.201743	6.70969	6.42491	0.284778	1.21822
64837_at	KLC2	64837	kinesin light chain 2	0.0066328	0.201743	6.69554	6.46206	0.233487	1.17567
6522_at	SLC4A2	6522	solute carrier family 4 member 2	0.00665102	0.201743	7.50882	7.3283	0.180523	1.13329
6051_at	RNPEP	6051	arginyl aminopeptidase	0.00666381	0.201743	9.02629	8.77923	0.247062	1.18679
7189_at	TRAF6	7189	TNF receptor associated factor 6	0.00667165	0.201743	7.36493	7.6748	-0.309875	0.806712
81610_at	FAM83D	81610	family with sequence similarity 83 member D	0.00667482	0.201743	4.66052	4.43692	0.223597	1.16764
25780_at	RASGRP3	25780	RAS guanyl releasing protein 3	0.00668274	0.201743	5.48582	6.30802	-0.822206	0.565576
150726_at	FBXO41	150726	F-box protein 41	0.00668778	0.201743	5.30884	5.02644	0.282402	1.21622
196913_at	LINC01599	196913	long intergenic non-protein coding RNA 1599	0.00670992	0.201743	5.55616	6.3644	-0.808239	0.571078
645425_at	PRAMEF20	645425	PRAME family member 20	0.00671673	0.201743	4.24969	4.00234	0.247357	1.18703
161514_at	TBC1D21	161514	TBC1 domain family member 21	0.0067173	0.201743	4.14295	3.94236	0.200584	1.14916
164284_at	APCDD1L	164284	APC down-regulated 1 like	0.00671936	0.201743	5.81016	5.58919	0.220974	1.16552
51760_at	SYT17	51760	synaptotagmin 17	0.00671937	0.201743	6.73274	7.09509	-0.36235	0.777897
8388_at	OR1E2	8388	olfactory receptor family 1 subfamily E member 2	0.00673764	0.201743	3.11849	2.93236	0.186133	1.13771
5896_at	RAG1	5896	recombination activating 1	0.00674839	0.201743	4.43136	4.05782	0.373536	1.29552
345_at	APOC3	345	apolipoprotein C3	0.00676084	0.201743	5.05765	4.86468	0.192976	1.14312
4326_at	MMP17	4326	matrix metallopeptidase 17	0.00676267	0.201743	5.30726	5.06834	0.238922	1.18011
137814_at	NKX2-6	137814	NK2 homeobox 6	0.00676499	0.201743	5.31383	5.04338	0.27045	1.20618
286365_at	OR13D1	286365	olfactory receptor family 13 subfamily D member 1	0.00678729	0.201803	3.03342	2.87535	0.158063	1.11579
8823_at	FGF16	8823	fibroblast growth factor 16	0.00680284	0.201803	3.7893	3.40354	0.385758	1.30655
92399_at	MRRF	92399	mitochondrial ribosome recycling factor	0.00681791	0.201803	6.7186	7.04897	-0.330368	0.795334
58493_at	INIP	58493	INTS3 and NABP interacting protein	0.00681879	0.201803	6.87273	7.23251	-0.359776	0.779286
5527_at	PPP2R5C	5527	protein phosphatase 2 regulatory subunit B'gamma	0.00682401	0.201803	7.94845	8.16156	-0.213112	0.862675
9898_at	UBAP2L	9898	ubiquitin associated protein 2 like	0.00682559	0.201803	9.91476	9.71414	0.200617	1.14919
340441_at	POTEA	340441	POTE ankyrin domain family member A	0.00683515	0.201803	3.19293	3.02023	0.172702	1.12717
8321_at	FZD1	8321	frizzled class receptor 1	0.00684695	0.201863	8.41222	7.90726	0.50496	1.41908
100862671_at	TMEM265	100862671	transmembrane protein 265	0.00687335	0.202354	6.85466	6.30244	0.552219	1.46634
117532_at	TMC2	117532	transmembrane channel like 2	0.00693071	0.202798	3.17261	3.0203	0.152307	1.11135
113130_at	CDCA5	113130	cell division cycle associated 5	0.00693668	0.202798	4.16122	3.95493	0.206293	1.15372
55897_at	MESP1	55897	mesoderm posterior bHLH transcription factor 1	0.00694362	0.202798	6.6466	6.37237	0.274231	1.20935
346673_at	STRA8	346673	stimulated by retinoic acid 8	0.00695668	0.202798	3.36792	3.19863	0.169292	1.12451
30844_at	EHD4	30844	EH domain containing 4	0.00696154	0.202798	7.47042	7.71635	-0.245934	0.84327
58489_at	ABHD17C	58489	abhydrolase domain containing 17C	0.00696225	0.202798	7.70615	7.2985	0.407651	1.32652
83461_at	CDCA3	83461	cell division cycle associated 3	0.00696604	0.202798	4.78951	4.57407	0.215438	1.16106
1635_at	DCTD	1635	dCMP deaminase	0.00697292	0.202798	8.90879	9.23105	-0.322257	0.799818
390664_at	C1QTNF8	390664	C1q and TNF related 8	0.0069794	0.202798	4.71857	4.43173	0.286834	1.21996
5630_at	PRPH	5630	peripherin	0.00699298	0.202798	5.24497	5.00142	0.243559	1.18391
57475_at	PLEKHH1	57475	pleckstrin homology, MyTH4 and FERM domain containing H1	0.00701483	0.202798	7.43331	8.25703	-0.823722	0.564983
389199_at	LOC389199	389199	uncharacterized LOC389199	0.00702233	0.202798	5.42519	5.13417	0.291026	1.22351
441179_at	LOC441179	441179	uncharacterized LOC441179	0.00703339	0.202798	4.43448	4.23878	0.195698	1.14528
391257_at	SUMO1P1	391257	SUMO1 pseudogene 1	0.00705332	0.202798	4.11169	3.93306	0.178623	1.1318
6374_at	CXCL5	6374	C-X-C motif chemokine ligand 5	0.00705546	0.202798	5.0662	4.63154	0.434653	1.35159
5970_at	RELA	5970	RELA proto-oncogene, NF-kB subunit	0.00705813	0.202798	8.62463	8.19902	0.425611	1.34314
10927_at	SPIN1	10927	spindlin 1	0.00706541	0.202798	9.36244	9.75983	-0.397387	0.759232
122258_at	SPACA7	122258	sperm acrosome associated 7	0.00707671	0.202798	3.24699	3.0636	0.183396	1.13555
93349_at	SP140L	93349	SP140 nuclear body protein like	0.00708276	0.202798	5.44112	6.22685	-0.785727	0.580059
51286_at	CEND1	51286	cell cycle exit and neuronal differentiation 1	0.00708414	0.202798	6.63338	6.31283	0.320551	1.24881
22809_at	ATF5	22809	activating transcription factor 5	0.00709522	0.202835	6.61137	6.18142	0.429951	1.34719
23612_at	PHLDA3	23612	pleckstrin homology like domain family A member 3	0.00714299	0.203666	7.30179	6.91453	0.387262	1.30791
23759_at	PPIL2	23759	peptidylprolyl isomerase like 2	0.00714811	0.203666	7.52205	7.7842	-0.262141	0.833849
132320_at	SCLT1	132320	sodium channel and clathrin linker 1	0.00715377	0.203666	5.68611	5.97084	-0.284737	0.820891
2670_at	GFAP	2670	glial fibrillary acidic protein	0.00716788	0.203788	5.35208	5.0962	0.255877	1.19406
51531_at	TRMO	51531	tRNA methyltransferase O	0.00724484	0.205501	5.08218	5.39011	-0.307933	0.807798
50489_at	CD207	50489	CD207 molecule	0.00724796	0.205501	5.88754	4.82717	1.06037	2.08547
1358_at	CPA2	1358	carboxypeptidase A2	0.00727052	0.205749	3.18563	3.02368	0.161944	1.11879
55728_at	N4BP2	55728	NEDD4 binding protein 2	0.00728034	0.205749	5.54873	5.98564	-0.436915	0.738712
6098_at	ROS1	6098	ROS proto-oncogene 1, receptor tyrosine kinase	0.00729262	0.205749	3.46574	3.17834	0.287402	1.22044
9340_at	GLP2R	9340	glucagon like peptide 2 receptor	0.00729641	0.205749	4.04428	3.79091	0.253365	1.19198
55770_at	EXOC2	55770	exocyst complex component 2	0.00733377	0.206209	7.51421	7.81367	-0.299462	0.812555
9267_at	CYTH1	9267	cytohesin 1	0.00734537	0.206209	7.94254	8.31959	-0.377043	0.770014
26330_at	GAPDHS	26330	glyceraldehyde-3-phosphate dehydrogenase, spermatogenic	0.00737581	0.206209	3.96906	3.73864	0.230415	1.17317
4258_at	MGST2	4258	microsomal glutathione S-transferase 2	0.00737754	0.206209	6.0225	6.28254	-0.260048	0.83506
7024_at	TFCP2	7024	transcription factor CP2	0.00738793	0.206209	6.59514	6.93287	-0.337726	0.791288
654391_at	RPL31P7	654391	ribosomal protein L31 pseudogene 7	0.00741	0.206209	5.41942	5.10765	0.311766	1.24123
6549_at	SLC9A2	6549	solute carrier family 9 member A2	0.00741255	0.206209	4.75841	4.46417	0.294239	1.22624
203427_at	SLC25A43	203427	solute carrier family 25 member 43	0.00741575	0.206209	6.82694	6.49613	0.330808	1.25772
3589_at	IL11	3589	interleukin 11	0.00741988	0.206209	5.51344	5.24502	0.268417	1.20449
10629_at	TAF6L	10629	TATA-box binding protein associated factor 6 like	0.0074262	0.206209	6.61914	6.38183	0.237307	1.17879
2060_at	EPS15	2060	epidermal growth factor receptor pathway substrate 15	0.0074317	0.206209	9.10223	9.31907	-0.216839	0.860449
10558_at	SPTLC1	10558	serine palmitoyltransferase long chain base subunit 1	0.00743267	0.206209	6.62002	6.96495	-0.344929	0.787347
57151_at	LYZL6	57151	lysozyme like 6	0.00744794	0.206209	3.49384	3.33238	0.161464	1.11842
3203_at	HOXA6	3203	homeobox A6	0.00746442	0.206209	5.1092	4.86279	0.24641	1.18625
93587_at	TRMT10A	93587	tRNA methyltransferase 10A	0.00746567	0.206209	4.23757	4.02601	0.211567	1.15795
160518_at	DENND5B	160518	DENN domain containing 5B	0.00747193	0.206209	5.70961	6.35385	-0.644234	0.639832
171177_at	RHOV	171177	ras homolog family member V	0.00749385	0.206539	6.93304	6.67093	0.262107	1.19923
8893_at	EIF2B5	8893	eukaryotic translation initiation factor 2B subunit epsilon	0.00752222	0.206681	6.17832	6.47504	-0.296717	0.814103
246184_at	CDC26	246184	cell division cycle 26	0.00752354	0.206681	6.07844	6.45702	-0.37858	0.769194
353116_at	RILPL1	353116	Rab interacting lysosomal protein like 1	0.00754082	0.206681	6.15017	6.61715	-0.466986	0.723475
83696_at	TRAPPC9	83696	trafficking protein particle complex 9	0.00754599	0.206681	7.70693	7.99729	-0.29036	0.817698
114786_at	XKR4	114786	XK related 4	0.00754885	0.206681	6.00493	5.50376	0.501167	1.41536
54662_at	TBC1D13	54662	TBC1 domain family member 13	0.00757178	0.206947	7.23894	7.60326	-0.36432	0.776835
51378_at	ANGPT4	51378	angiopoietin 4	0.00758825	0.206947	4.49541	4.2773	0.218111	1.16321
55738_at	ARFGAP1	55738	ADP ribosylation factor GTPase activating protein 1	0.00760193	0.206947	7.19764	7.01851	0.179128	1.1322
56477_at	CCL28	56477	C-C motif chemokine ligand 28	0.00760891	0.206947	7.41688	6.89365	0.523235	1.43717
3978_at	LIG1	3978	DNA ligase 1	0.00760925	0.206947	6.24908	6.45612	-0.207041	0.866312
388555_at	IGFL3	388555	IGF like family member 3	0.00762723	0.206947	3.83823	3.59634	0.241883	1.18253
10241_at	CALCOCO2	10241	calcium binding and coiled-coil domain 2	0.00762845	0.206947	7.2267	7.62393	-0.397225	0.759317
58506_at	SCAF1	58506	SR-related CTD associated factor 1	0.00764499	0.2071	6.62342	6.4016	0.22182	1.1662
8483_at	CILP	8483	cartilage intermediate layer protein	0.00765805	0.2071	4.72329	3.98856	0.734732	1.66409
7423_at	VEGFB	7423	vascular endothelial growth factor B	0.00767061	0.2071	7.74311	7.31296	0.430142	1.34737
29993_at	PACSIN1	29993	protein kinase C and casein kinase substrate in neurons 1	0.00767405	0.2071	5.7348	5.48668	0.248112	1.18765
5909_at	RAP1GAP	5909	RAP1 GTPase activating protein	0.00768622	0.207158	6.35889	7.2647	-0.905814	0.533731
29895_at	MYLPF	29895	myosin light chain, phosphorylatable, fast skeletal muscle	0.00769659	0.207168	5.34567	4.89785	0.447819	1.36398
114991_at	ZNF618	114991	zinc finger protein 618	0.00776227	0.207597	5.78432	6.14269	-0.358374	0.780043
29920_at	PYCR2	29920	pyrroline-5-carboxylate reductase 2	0.00776352	0.207597	7.39112	7.14041	0.250717	1.1898
53919_at	SLCO1C1	53919	solute carrier organic anion transporter family member 1C1	0.00776595	0.207597	3.64505	3.96194	-0.316893	0.802797
9913_at	SUPT7L	9913	SPT7 like, STAGA complex gamma subunit	0.00776653	0.207597	7.74813	7.95321	-0.205082	0.86749
389799_at	CFAP77	389799	cilia and flagella associated protein 77	0.00777205	0.207597	4.33628	3.9568	0.379476	1.30087
408029_at	C2orf27B	408029	chromosome 2 open reading frame 27B	0.00777263	0.207597	7.49336	7.19257	0.300787	1.23182
404552_at	SCGB1D4	404552	secretoglobin family 1D member 4	0.00780536	0.208048	3.6005	3.4465	0.154002	1.11265
10067_at	SCAMP3	10067	secretory carrier membrane protein 3	0.0078096	0.208048	7.72591	7.43384	0.292068	1.22439
84679_at	SLC9A7	84679	solute carrier family 9 member A7	0.00782032	0.208067	7.69602	7.32175	0.37427	1.29618
27231_at	NMRK2	27231	nicotinamide riboside kinase 2	0.00786237	0.208714	5.963	5.75243	0.210567	1.15714
51816_at	ADA2	51816	adenosine deaminase 2	0.0078648	0.208714	6.93126	7.88895	-0.957696	0.514878
84439_at	HHIPL1	84439	HHIP like 1	0.00788818	0.209067	5.46315	5.196	0.267158	1.20343
9278_at	ZBTB22	9278	zinc finger and BTB domain containing 22	0.0079031	0.209116	7.0677	6.85708	0.210619	1.15718
29949_at	IL19	29949	interleukin 19	0.00791871	0.209116	3.64652	3.43645	0.210065	1.15674
388630_at	TRABD2B	388630	TraB domain containing 2B	0.00792031	0.209116	4.94944	4.6986	0.250838	1.1899
1136_at	CHRNA3	1136	cholinergic receptor nicotinic alpha 3 subunit	0.00795258	0.209233	4.17439	3.96806	0.206333	1.15375
164312_at	LRRN4	164312	leucine rich repeat neuronal 4	0.00795951	0.209233	4.8996	4.55888	0.340715	1.26638
27352_at	SGSM3	27352	small G protein signaling modulator 3	0.00797163	0.209233	6.15251	6.40256	-0.250046	0.84087
54112_at	GPR88	54112	G protein-coupled receptor 88	0.00797922	0.209233	6.49477	6.27431	0.220453	1.1651
8490_at	RGS5	8490	regulator of G protein signaling 5	0.00798993	0.209233	8.68008	9.82136	-1.14128	0.453358
11201_at	POLI	11201	DNA polymerase iota	0.00799734	0.209233	7.50698	7.8172	-0.310212	0.806523
3200_at	HOXA3	3200	homeobox A3	0.00801418	0.209233	4.60513	4.3142	0.290935	1.22343
23304_at	UBR2	23304	ubiquitin protein ligase E3 component n-recognin 2	0.00801476	0.209233	8.19598	8.51695	-0.320968	0.800532
1592_at	CYP26A1	1592	cytochrome P450 family 26 subfamily A member 1	0.00801559	0.209233	4.04423	3.77964	0.264594	1.2013
148811_at	PM20D1	148811	peptidase M20 domain containing 1	0.0080865	0.210405	4.78137	4.56053	0.220838	1.16541
9815_at	GIT2	9815	GIT ArfGAP 2	0.00808877	0.210405	8.77131	9.05197	-0.280657	0.823216
10690_at	FUT9	10690	fucosyltransferase 9	0.00809705	0.210405	3.62536	3.07352	0.551839	1.46595
55780_at	ERMARD	55780	ER membrane associated RNA degradation	0.00810108	0.210405	5.63023	5.98061	-0.350379	0.784378
92400_at	RBM18	92400	RNA binding motif protein 18	0.00815152	0.21083	6.97391	7.30339	-0.329473	0.795827
283598_at	C14orf177	283598	chromosome 14 open reading frame 177	0.00815549	0.21083	4.52093	4.33689	0.184041	1.13606
7132_at	TNFRSF1A	7132	TNF receptor superfamily member 1A	0.00816198	0.21083	8.83605	8.58744	0.248613	1.18806
1788_at	DNMT3A	1788	DNA methyltransferase 3 alpha	0.00816544	0.21083	6.26035	6.47418	-0.213824	0.862249
134_at	ADORA1	134	adenosine A1 receptor	0.0081736	0.21083	8.67891	8.12199	0.556927	1.47113
27178_at	IL37	27178	interleukin 37	0.008196	0.21083	4.11145	3.47761	0.633849	1.5517
219287_at	AMER2	219287	APC membrane recruitment protein 2	0.00822372	0.21083	4.64432	4.4285	0.215822	1.16137
1180_at	CLCN1	1180	chloride voltage-gated channel 1	0.00822551	0.21083	4.05686	3.89762	0.159244	1.1167
283102_at	KRT8P41	283102	keratin 8 pseudogene 41	0.00828096	0.21083	4.21383	4.0615	0.152332	1.11136
85379_at	KIAA1671	85379	KIAA1671	0.00829897	0.21083	7.42306	7.7878	-0.364739	0.776609
4234_at	METTL1	4234	methyltransferase like 1	0.00831013	0.21083	6.60365	6.24819	0.355463	1.2794
11069_at	RAPGEF4	11069	Rap guanine nucleotide exchange factor 4	0.00831041	0.21083	5.59022	6.09424	-0.50402	0.705139
5602_at	MAPK10	5602	mitogen-activated protein kinase 10	0.00831069	0.21083	6.46921	6.96148	-0.49227	0.710905
113622_at	ADPRHL1	113622	ADP-ribosylhydrolase like 1	0.00833234	0.21083	4.25713	4.06452	0.192609	1.14283
3642_at	INSM1	3642	INSM transcriptional repressor 1	0.00833491	0.21083	6.39863	6.18028	0.218346	1.1634
57191_at	VN1R1	57191	vomeronasal 1 receptor 1	0.00834206	0.21083	3.91509	4.34646	-0.431375	0.741554
83868_at	TTTY13	83868	testis-specific transcript, Y-linked 13	0.00835682	0.21083	4.85918	4.59777	0.261404	1.19865
4482_at	MSRA	4482	methionine sulfoxide reductase A	0.00835772	0.21083	6.21847	6.40275	-0.184286	0.880085
3767_at	KCNJ11	3767	potassium voltage-gated channel subfamily J member 11	0.00836109	0.21083	4.91426	4.66422	0.250045	1.18924
10451_at	VAV3	10451	vav guanine nucleotide exchange factor 3	0.00836142	0.21083	5.40708	6.21489	-0.807815	0.571246
112939_at	NACC1	112939	nucleus accumbens associated 1	0.00836441	0.21083	7.90601	7.6111	0.294902	1.2268
25837_at	RAB26	25837	RAB26, member RAS oncogene family	0.00836455	0.21083	6.06707	5.8239	0.243164	1.18359
84263_at	HSDL2	84263	hydroxysteroid dehydrogenase like 2	0.00837231	0.21083	6.54594	6.98524	-0.439302	0.737492
442117_at	GALNTL6	442117	polypeptide N-acetylgalactosaminyltransferase like 6	0.00837894	0.21083	3.92741	3.77375	0.153652	1.11238
6278_at	S100A7	6278	S100 calcium binding protein A7	0.00838908	0.21083	3.9475	3.64143	0.306072	1.23634
79187_at	FSD1	79187	fibronectin type III and SPRY domain containing 1	0.00839248	0.21083	4.78843	4.5924	0.196027	1.14554
10736_at	SIX2	10736	SIX homeobox 2	0.00839567	0.21083	7.27182	7.00591	0.26591	1.20239
54210_at	TREM1	54210	triggering receptor expressed on myeloid cells 1	0.00841112	0.21083	6.98878	5.77019	1.21859	2.3272
10970_at	CKAP4	10970	cytoskeleton associated protein 4	0.00842369	0.21083	8.17024	7.95903	0.211214	1.15766
157922_at	CAMSAP1	157922	calmodulin regulated spectrin associated protein 1	0.00843562	0.21083	6.78235	7.08795	-0.305601	0.809105
79612_at	NAA16	79612	N(alpha)-acetyltransferase 16, NatA auxiliary subunit	0.00845637	0.21083	6.32544	6.59018	-0.264743	0.832347
8672_at	EIF4G3	8672	eukaryotic translation initiation factor 4 gamma 3	0.00848607	0.21083	8.52487	8.77647	-0.251603	0.839963
494127_at	LOC494127	494127	NFYC pseudogene	0.0084891	0.21083	4.02973	3.83872	0.191008	1.14156
1588_at	CYP19A1	1588	cytochrome P450 family 19 subfamily A member 1	0.00850579	0.21083	3.58249	3.33223	0.250258	1.18942
3880_at	KRT19	3880	keratin 19	0.00851249	0.21083	9.90476	9.13656	0.768199	1.70314
159013_at	CXorf38	159013	chromosome X open reading frame 38	0.00851481	0.21083	6.6343	6.90781	-0.273512	0.827303
79165_at	LENG1	79165	leukocyte receptor cluster member 1	0.00852278	0.21083	5.27906	4.99825	0.280814	1.21488
4300_at	MLLT3	4300	MLLT3 super elongation complex subunit	0.00853767	0.21083	7.06779	7.55551	-0.487721	0.713151
6642_at	SNX1	6642	sorting nexin 1	0.00853792	0.21083	9.33503	9.65901	-0.323978	0.798864
59340_at	HRH4	59340	histamine receptor H4	0.00854472	0.21083	3.65573	3.16557	0.490163	1.4046
284266_at	SIGLEC15	284266	sialic acid binding Ig like lectin 15	0.00854765	0.21083	5.74705	5.24664	0.500413	1.41462
7031_at	TFF1	7031	trefoil factor 1	0.0085527	0.21083	4.95931	4.66984	0.289471	1.22219
9966_at	TNFSF15	9966	TNF superfamily member 15	0.00855487	0.21083	6.1054	6.68098	-0.575575	0.671019
255239_at	ANKK1	255239	ankyrin repeat and kinase domain containing 1	0.00858178	0.211202	4.60867	4.4087	0.199969	1.14867
57111_at	RAB25	57111	RAB25, member RAS oncogene family	0.00859032	0.211202	8.83191	8.23158	0.600328	1.51606
221037_at	JMJD1C	221037	jumonji domain containing 1C	0.00860665	0.211329	7.97436	8.39895	-0.424596	0.745048
131578_at	LRRC15	131578	leucine rich repeat containing 15	0.00863771	0.211329	7.6619	6.75971	0.902188	1.8689
60493_at	FASTKD5	60493	FAST kinase domains 5	0.00863885	0.211329	6.66752	7.00242	-0.334906	0.792836
646471_at	LOC646471	646471	uncharacterized LOC646471	0.008643	0.211329	6.14979	5.94307	0.20672	1.15406
113791_at	PIK3IP1	113791	phosphoinositide-3-kinase interacting protein 1	0.00865163	0.211329	7.48662	7.85101	-0.36439	0.776797
219681_at	ARMC3	219681	armadillo repeat containing 3	0.00865667	0.211329	3.29345	3.12827	0.165176	1.1213
57110_at	PLAAT1	57110	phospholipase A and acyltransferase 1	0.00869286	0.211911	4.77329	4.48914	0.284146	1.21769
64784_at	CRTC3	64784	CREB regulated transcription coactivator 3	0.00870137	0.211911	8.33369	8.54231	-0.208618	0.865366
163049_at	ZNF791	163049	zinc finger protein 791	0.008729	0.211911	7.7669	8.00733	-0.240432	0.846492
284346_at	ZNF575	284346	zinc finger protein 575	0.00872934	0.211911	5.80966	5.51748	0.292184	1.22449
6698_at	SPRR1A	6698	small proline rich protein 1A	0.00873165	0.211911	5.73756	5.3979	0.339659	1.26546
125061_at	AFMID	125061	arylformamidase	0.00875963	0.212342	6.3024	6.09124	0.211154	1.15761
9625_at	AATK	9625	apoptosis associated tyrosine kinase	0.00878263	0.21265	5.43236	5.17234	0.260013	1.19749
25885_at	POLR1A	25885	RNA polymerase I subunit A	0.0088116	0.21276	7.21591	7.44379	-0.227879	0.853889
1045_at	CDX2	1045	caudal type homeobox 2	0.00882233	0.21276	5.59926	5.4133	0.185958	1.13757
30011_at	SH3KBP1	30011	SH3 domain containing kinase binding protein 1	0.00883228	0.21276	7.34163	7.75638	-0.414752	0.750148
596_at	BCL2	596	BCL2 apoptosis regulator	0.00883472	0.21276	6.86284	7.37482	-0.511979	0.70126
343263_at	MYBPHL	343263	myosin binding protein H like	0.00886851	0.21276	4.36053	4.16246	0.198074	1.14717
151325_at	MYADML	151325	myeloid associated differentiation marker like (pseudogene)	0.00886917	0.21276	5.50093	5.2292	0.271728	1.20725
57713_at	SFMBT2	57713	Scm like with four mbt domains 2	0.00887416	0.21276	7.04623	7.83217	-0.785943	0.579973
391109_at	OR10K1	391109	olfactory receptor family 10 subfamily K member 1	0.00887784	0.21276	3.55911	3.36742	0.191693	1.1421
90993_at	CREB3L1	90993	cAMP responsive element binding protein 3 like 1	0.00890586	0.21276	6.34297	5.80695	0.536025	1.44997
54360_at	CYTL1	54360	cytokine like 1	0.00891531	0.21276	5.79252	5.44684	0.345683	1.27075
6618_at	SNAPC2	6618	small nuclear RNA activating complex polypeptide 2	0.00891941	0.21276	7.26863	6.98721	0.281423	1.21539
285973_at	ATG9B	285973	autophagy related 9B	0.00892268	0.21276	5.67497	5.40779	0.267179	1.20345
2835_at	GPR12	2835	G protein-coupled receptor 12	0.00893357	0.21276	4.11388	3.85397	0.259915	1.19741
9353_at	SLIT2	9353	slit guidance ligand 2	0.00893672	0.21276	7.32184	8.11154	-0.789701	0.578464
79171_at	RBM42	79171	RNA binding motif protein 42	0.00894114	0.21276	6.62539	6.4596	0.165789	1.12178
23037_at	PDZD2	23037	PDZ domain containing 2	0.00895177	0.212769	5.33983	5.05151	0.288314	1.22121
81621_at	KAZALD1	81621	Kazal type serine peptidase inhibitor domain 1	0.00897884	0.213035	5.67337	5.45156	0.221813	1.1662
51434_at	ANAPC7	51434	anaphase promoting complex subunit 7	0.00899245	0.213035	7.50441	7.72138	-0.21697	0.860371
9288_at	TAAR3P	9288	trace amine associated receptor 3, pseudogene	0.0090067	0.213035	3.20532	3.03979	0.165527	1.12158
9791_at	PTDSS1	9791	phosphatidylserine synthase 1	0.00901404	0.213035	7.81923	8.03339	-0.214162	0.862047
9282_at	MED14	9282	mediator complex subunit 14	0.00902145	0.213035	8.99702	9.20198	-0.204958	0.867564
1465_at	CSRP1	1465	cysteine and glycine rich protein 1	0.00903195	0.213035	10.7539	10.3837	0.370208	1.29254
305_at	ANXA2P3	305	annexin A2 pseudogene 3	0.00903491	0.213035	4.85725	4.53518	0.322075	1.25013
162333_at	MARCH10	162333	membrane associated ring-CH-type finger 10	0.00904701	0.213078	3.57496	3.38929	0.185669	1.13734
196513_at	DCP1B	196513	decapping mRNA 1B	0.00907606	0.213083	7.53647	7.70974	-0.173263	0.886835
392133_at	OR10AC1	392133	olfactory receptor family 10 subfamily AC member 1 (gene/pseudogene)	0.00907888	0.213083	7.08019	6.84731	0.232881	1.17518
63901_at	FAM111A	63901	family with sequence similarity 111 member A	0.0090909	0.213083	7.91252	8.39337	-0.480847	0.716557
5076_at	PAX2	5076	paired box 2	0.00909544	0.213083	5.21132	4.99953	0.211788	1.15812
6850_at	SYK	6850	spleen associated tyrosine kinase	0.00910394	0.213083	7.38491	7.73662	-0.351712	0.783654
80315_at	CPEB4	80315	cytoplasmic polyadenylation element binding protein 4	0.00911617	0.213083	7.64632	8.12843	-0.482106	0.715932
441204_at	LOC441204	441204	uncharacterized LOC441204	0.00911921	0.213083	6.14357	5.78414	0.359433	1.28292
26233_at	FBXL6	26233	F-box and leucine rich repeat protein 6	0.00920201	0.214776	5.62709	5.36625	0.260845	1.19818
5351_at	PLOD1	5351	procollagen-lysine,2-oxoglutarate 5-dioxygenase 1	0.00922294	0.215005	8.28495	7.97129	0.313665	1.24286
22927_at	HABP4	22927	hyaluronan binding protein 4	0.00923258	0.215005	5.65997	5.97922	-0.319245	0.801489
2563_at	GABRD	2563	gamma-aminobutyric acid type A receptor delta subunit	0.00924527	0.215059	6.07753	5.90287	0.174656	1.1287
55768_at	NGLY1	55768	N-glycanase 1	0.0092746	0.215499	6.9689	7.27447	-0.305564	0.809126
643898_at	ARL2BPP2	643898	ADP ribosylation factor like GTPase 2 binding protein pseudogene 2	0.00929125	0.215578	3.70459	3.51723	0.187365	1.13868
57520_at	HECW2	57520	HECT, C2 and WW domain containing E3 ubiquitin protein ligase 2	0.0093026	0.215578	5.44569	6.16551	-0.719826	0.607171
10052_at	GJC1	10052	gap junction protein gamma 1	0.00931482	0.215578	6.02195	6.72814	-0.70619	0.612937
406948_at	MIR15A	406948	microRNA 15a	0.00932732	0.215578	4.95685	4.45663	0.500219	1.41443
200844_at	C3orf67	200844	chromosome 3 open reading frame 67	0.00933	0.215578	3.41577	3.24334	0.172435	1.12696
9440_at	MED17	9440	mediator complex subunit 17	0.00934984	0.215796	6.76321	7.04199	-0.278776	0.82429
6706_at	SPRR2G	6706	small proline rich protein 2G	0.0093648	0.215901	5.21512	4.78145	0.433675	1.35067
64081_at	PBLD	64081	phenazine biosynthesis like protein domain containing	0.00939537	0.216174	4.61918	4.91541	-0.296239	0.814373
2584_at	GALK1	2584	galactokinase 1	0.00939749	0.216174	6.94347	6.67461	0.268862	1.20486
134083_at	OR2Y1	134083	olfactory receptor family 2 subfamily Y member 1	0.00943031	0.216492	4.10947	3.94017	0.169295	1.12451
1813_at	DRD2	1813	dopamine receptor D2	0.00945415	0.216492	5.31533	5.06203	0.253307	1.19194
257397_at	TAB3	257397	TGF-beta activated kinase 1 (MAP3K7) binding protein 3	0.0094633	0.216492	8.11669	8.34673	-0.230036	0.852614
9204_at	ZMYM6	9204	zinc finger MYM-type containing 6	0.00946598	0.216492	7.35251	7.62178	-0.269273	0.829737
2939_at	GSTA2	2939	glutathione S-transferase alpha 2	0.00947224	0.216492	3.18721	2.93186	0.255349	1.19362
10815_at	CPLX1	10815	complexin 1	0.00947419	0.216492	5.58622	5.27583	0.310389	1.24004
948_at	CD36	948	CD36 molecule	0.00948443	0.216492	4.83118	5.89963	-1.06844	0.476833
8784_at	TNFRSF18	8784	TNF receptor superfamily member 18	0.00951093	0.216858	6.63934	6.38736	0.251982	1.19084
51554_at	ACKR4	51554	atypical chemokine receptor 4	0.00955322	0.217582	3.4648	3.18075	0.284055	1.21761
8460_at	TPST1	8460	tyrosylprotein sulfotransferase 1	0.00956898	0.217664	6.81705	7.127	-0.309945	0.806673
5268_at	SERPINB5	5268	serpin family B member 5	0.00957779	0.217664	3.51261	3.23688	0.275727	1.2106
79414_at	LRFN3	79414	leucine rich repeat and fibronectin type III domain containing 3	0.00961596	0.218292	5.88356	5.6038	0.279758	1.21399
10482_at	NXF1	10482	nuclear RNA export factor 1	0.0096374	0.218442	9.12685	9.35372	-0.226869	0.854487
473_at	RERE	473	arginine-glutamic acid dipeptide repeats	0.00964365	0.218442	8.56021	8.82197	-0.261763	0.834068
4210_at	MEFV	4210	MEFV innate immuity regulator, pyrin	0.00966847	0.21849	4.72672	4.53111	0.195608	1.14521
54819_at	ZCCHC10	54819	zinc finger CCHC-type containing 10	0.00967696	0.21849	4.66788	4.46465	0.203228	1.15127
10250_at	SRRM1	10250	serine and arginine repetitive matrix 1	0.00967738	0.21849	8.68925	8.48753	0.201722	1.15007
1386_at	ATF2	1386	activating transcription factor 2	0.00968875	0.218508	9.28926	9.48465	-0.195388	0.873338
9414_at	TJP2	9414	tight junction protein 2	0.00973153	0.219234	8.29059	8.82583	-0.535242	0.690043
653677_at	SEC1P	653677	secretory blood group 1, pseudogene	0.00974398	0.219277	4.85197	4.57692	0.275057	1.21004
83985_at	SPNS1	83985	sphingolipid transporter 1 (putative)	0.009757	0.219332	7.54574	7.26105	0.284691	1.21815
201595_at	STT3B	201595	STT3 oligosaccharyltransferase complex catalytic subunit B	0.00978281	0.219673	9.25386	9.45314	-0.199279	0.870986
342510_at	CD300E	342510	CD300e molecule	0.00980714	0.219981	5.46647	5.12479	0.341678	1.26723
51008_at	ASCC1	51008	activating signal cointegrator 1 complex subunit 1	0.00986158	0.220702	5.92006	6.27223	-0.352177	0.783401
5083_at	PAX9	5083	paired box 9	0.00986303	0.220702	6.26723	5.31315	0.954086	1.93735
346990_at	H2AFZP2	346990	H2A histone family member Z pseudogene 2	0.00988231	0.220702	3.40037	3.21909	0.181275	1.13389
284615_at	ANKRD34A	284615	ankyrin repeat domain 34A	0.0098894	0.220702	4.70659	4.51383	0.192759	1.14295
9191_at	DEDD	9191	death effector domain containing	0.00989381	0.220702	7.85598	7.57846	0.277523	1.21211
11255_at	HRH3	11255	histamine receptor H3	0.00990314	0.220702	5.44626	5.22062	0.225641	1.1693
84765_at	ZNF577	84765	zinc finger protein 577	0.00991727	0.220779	6.16995	6.74534	-0.575396	0.671102
256987_at	SERINC5	256987	serine incorporator 5	0.0099553	0.221388	8.70123	8.42602	0.275217	1.21018
515_at	ATP5PB	515	ATP synthase peripheral stalk-membrane subunit b	0.0099997	0.221743	8.72477	8.92149	-0.196725	0.872529
80000_at	GREB1L	80000	GREB1 like retinoic acid receptor coactivator	0.0100123	0.221743	5.7191	6.38134	-0.662242	0.631896
763_at	CA5A	763	carbonic anhydrase 5A	0.0100144	0.221743	3.19213	2.9808	0.211327	1.15775
9409_at	PEX16	9409	peroxisomal biogenesis factor 16	0.010018	0.221743	6.59618	6.37659	0.219595	1.16441
23287_at	AGTPBP1	23287	ATP/GTP binding protein 1	0.0100297	0.221743	6.01115	6.3741	-0.362952	0.777572
3777_at	KCNK3	3777	potassium two pore domain channel subfamily K member 3	0.0100501	0.221743	6.10748	5.79018	0.317296	1.24599
8497_at	PPFIA4	8497	PTPRF interacting protein alpha 4	0.0100568	0.221743	4.93178	4.70152	0.230264	1.17305
7743_at	ZNF189	7743	zinc finger protein 189	0.0100569	0.221743	6.33108	6.78778	-0.456708	0.728647
647219_at	ASCL5	647219	achaete-scute family bHLH transcription factor 5	0.0100849	0.221947	4.38916	4.13018	0.258981	1.19663
64598_at	MOSPD3	64598	motile sperm domain containing 3	0.0101112	0.221947	7.35118	6.98175	0.369431	1.29184
79611_at	ACSS3	79611	acyl-CoA synthetase short chain family member 3	0.0101349	0.221947	6.82203	7.43167	-0.609642	0.655359
26188_at	OR1C1	26188	olfactory receptor family 1 subfamily C member 1	0.0101375	0.221947	3.44019	3.20657	0.233629	1.17579
728695_at	SPANXB1	728695	SPANX family member B1	0.0101424	0.221947	3.43467	3.2348	0.19987	1.14859
390197_at	OR4D10	390197	olfactory receptor family 4 subfamily D member 10	0.0101828	0.221947	5.3627	4.59633	0.766374	1.70099
25888_at	ZNF473	25888	zinc finger protein 473	0.010206	0.221947	5.65538	5.88577	-0.230391	0.852404
55330_at	BLOC1S4	55330	biogenesis of lysosomal organelles complex 1 subunit 4	0.010209	0.221947	4.43104	4.16977	0.261265	1.19853
344838_at	PAQR9	344838	progestin and adipoQ receptor family member 9	0.01022	0.221947	4.21715	3.9789	0.238245	1.17956
4780_at	NFE2L2	4780	nuclear factor, erythroid 2 like 2	0.0102225	0.221947	8.86495	9.15287	-0.287928	0.819078
1959_at	EGR2	1959	early growth response 2	0.0102257	0.221947	7.98807	8.703	-0.714933	0.609233
10900_at	RUNDC3A	10900	RUN domain containing 3A	0.0102377	0.221947	5.64509	5.17433	0.470758	1.38584
256933_at	NPB	256933	neuropeptide B	0.0102524	0.221947	6.5615	6.27795	0.28355	1.21719
23755_at	SIRPAP1	23755	signal regulatory protein alpha pseudogene 1	0.0102541	0.221947	4.68585	4.38348	0.30237	1.23317
55515_at	ASIC4	55515	acid sensing ion channel subunit family member 4	0.0102571	0.221947	3.33049	3.1758	0.154698	1.11319
10791_at	VAMP5	10791	vesicle associated membrane protein 5	0.0102587	0.221947	7.37827	7.88352	-0.505255	0.704536
148170_at	CDC42EP5	148170	CDC42 effector protein 5	0.0102701	0.221947	6.57339	6.34243	0.230965	1.17362
5229_at	PGGT1B	5229	protein geranylgeranyltransferase type I subunit beta	0.0102778	0.221947	7.49741	7.82827	-0.330855	0.795065
8932_at	MBD2	8932	methyl-CpG binding domain protein 2	0.010281	0.221947	8.85709	9.08896	-0.231866	0.851533
2352_at	FOLR3	2352	folate receptor 3	0.0102957	0.221947	4.19377	3.96495	0.228819	1.17188
100529855_at	ZNF625-ZNF20	100529855	ZNF625-ZNF20 readthrough (NMD candidate)	0.0103004	0.221947	7.20007	7.44999	-0.249917	0.840945
5744_at	PTHLH	5744	parathyroid hormone like hormone	0.0103017	0.221947	4.83212	4.36532	0.466805	1.38205
81706_at	PPP1R14C	81706	protein phosphatase 1 regulatory inhibitor subunit 14C	0.010331	0.222346	6.3678	6.81742	-0.44962	0.732236
10223_at	GPA33	10223	glycoprotein A33	0.0103647	0.222842	4.50407	4.20667	0.2974	1.22893
55119_at	PRPF38B	55119	pre-mRNA processing factor 38B	0.0104061	0.223286	6.93098	7.28363	-0.352651	0.783144
388566_at	ZNF470	388566	zinc finger protein 470	0.0104163	0.223286	5.53621	5.94958	-0.413367	0.750869
257240_at	KLHL34	257240	kelch like family member 34	0.0104424	0.223286	6.12551	5.94015	0.185366	1.13711
79919_at	MAB21L4	79919	mab-21 like 4	0.010445	0.223286	5.10967	4.86516	0.244509	1.18469
390424_at	ATP5MC1P5	390424	ATP synthase membrane subunit c locus 1 pseudogene 5	0.0104483	0.223286	3.63536	3.38425	0.251114	1.19013
378707_at	RN7SL3	378707	RNA component of signal recognition particle 7SL3	0.01045	0.223286	12.6896	12.9777	-0.28811	0.818974
23137_at	SMC5	23137	structural maintenance of chromosomes 5	0.0104719	0.223523	7.56204	7.92702	-0.364981	0.776479
55729_at	ATF7IP	55729	activating transcription factor 7 interacting protein	0.010498	0.223585	9.80471	10.0433	-0.238593	0.847572
11243_at	PMF1	11243	polyamine modulated factor 1	0.0104984	0.223585	8.66438	8.34012	0.324261	1.25202
113451_at	AZIN2	113451	antizyme inhibitor 2	0.0105152	0.223585	6.71505	6.29247	0.422581	1.34032
100288208_at	LOC100288208	100288208	uncharacterized LOC100288208	0.010548	0.223585	3.1092	2.98255	0.126646	1.09175
57019_at	CIAPIN1	57019	cytokine induced apoptosis inhibitor 1	0.010578	0.223585	5.58679	5.88902	-0.302233	0.810996
8527_at	DGKD	8527	diacylglycerol kinase delta	0.0105791	0.223585	7.36469	7.74109	-0.376393	0.770361
10276_at	NET1	10276	neuroepithelial cell transforming 1	0.0106045	0.223585	8.33568	7.83286	0.502825	1.41699
51207_at	DUSP13	51207	dual specificity phosphatase 13	0.0106247	0.223585	5.38693	5.12272	0.264212	1.20098
29107_at	NXT1	29107	nuclear transport factor 2 like export factor 1	0.0106283	0.223585	6.39201	6.14786	0.244153	1.1844
7016_at	TESK1	7016	testis associated actin remodelling kinase 1	0.0106299	0.223585	8.50492	8.20646	0.298455	1.22983
7546_at	ZIC2	7546	Zic family member 2	0.0106302	0.223585	6.15846	5.88799	0.270467	1.2062
153201_at	SLC36A2	153201	solute carrier family 36 member 2	0.0106303	0.223585	3.81161	3.58806	0.223558	1.16761
92715_at	DPH7	92715	diphthamide biosynthesis 7	0.0106378	0.223585	5.46318	5.74499	-0.281816	0.822555
205564_at	SENP5	205564	SUMO specific peptidase 5	0.0106398	0.223585	7.24653	7.60484	-0.358309	0.780078
386746_at	MRGPRG	386746	MAS related GPR family member G	0.0106473	0.223585	5.06627	4.8165	0.249769	1.18902
170082_at	TCEANC	170082	transcription elongation factor A N-terminal and central domain containing	0.0106635	0.223585	4.75591	5.03069	-0.274779	0.826577
442721_at	LMOD2	442721	leiomodin 2	0.0106686	0.223585	3.78837	3.54453	0.243844	1.18414
5611_at	DNAJC3	5611	DnaJ heat shock protein family (Hsp40) member C3	0.0106694	0.223585	7.12039	7.50283	-0.382443	0.767137
84878_at	ZBTB45	84878	zinc finger and BTB domain containing 45	0.0106798	0.223585	6.94031	6.65261	0.287705	1.2207
83742_at	MARVELD1	83742	MARVEL domain containing 1	0.0106964	0.223707	7.90063	7.56592	0.334711	1.26112
84839_at	RAX2	84839	retina and anterior neural fold homeobox 2	0.0107116	0.223798	5.888	5.5792	0.30881	1.23869
10622_at	POLR3G	10622	RNA polymerase III subunit G	0.010727	0.223894	6.02113	5.61305	0.408082	1.32692
5158_at	PDE6B	5158	phosphodiesterase 6B	0.0107676	0.224042	5.25673	5.08807	0.168667	1.12402
50485_at	SMARCAL1	50485	SWI/SNF related, matrix associated, actin dependent regulator of chromatin, subfamily a like 1	0.0107715	0.224042	6.68938	6.82133	-0.131947	0.912599
51295_at	ECSIT	51295	ECSIT signalling integrator	0.0107728	0.224042	6.58516	6.33155	0.253606	1.19218
51115_at	RMDN1	51115	regulator of microtubule dynamics 1	0.0107847	0.224042	6.82083	7.18572	-0.364893	0.776526
2969_at	GTF2I	2969	general transcription factor IIi	0.0107999	0.224042	8.80791	9.16137	-0.353463	0.782703
347731_at	LRRTM3	347731	leucine rich repeat transmembrane neuronal 3	0.0108002	0.224042	4.13529	3.91162	0.223666	1.1677
2977_at	GUCY1A2	2977	guanylate cyclase 1 soluble subunit alpha 2	0.010812	0.224042	5.54202	5.23928	0.30274	1.23349
22871_at	NLGN1	22871	neuroligin 1	0.0108205	0.224042	3.33621	3.12134	0.214875	1.1606
5136_at	PDE1A	5136	phosphodiesterase 1A	0.0108431	0.224286	7.39987	8.40078	-1.00091	0.499686
9656_at	MDC1	9656	mediator of DNA damage checkpoint 1	0.0109082	0.224748	6.44824	6.69282	-0.244581	0.844061
84632_at	AFAP1L2	84632	actin filament associated protein 1 like 2	0.0109186	0.224748	7.32218	7.76771	-0.445524	0.734318
673_at	BRAF	673	B-Raf proto-oncogene, serine/threonine kinase	0.0109209	0.224748	8.63193	8.87482	-0.242894	0.845049
10893_at	MMP24	10893	matrix metallopeptidase 24	0.0109227	0.224748	4.76893	4.55855	0.210382	1.15699
84647_at	PLA2G12B	84647	phospholipase A2 group XIIB	0.0109298	0.224748	5.4002	4.91874	0.481456	1.39615
10417_at	SPON2	10417	spondin 2	0.010951	0.224748	5.61008	5.25385	0.356234	1.28008
90480_at	GADD45GIP1	90480	GADD45G interacting protein 1	0.0109744	0.224748	6.4483	6.23247	0.215826	1.16137
64078_at	SLC28A3	64078	solute carrier family 28 member 3	0.0109778	0.224748	6.46831	5.36541	1.1029	2.14786
54919_at	DNAAF5	54919	dynein axonemal assembly factor 5	0.0109824	0.224748	7.30289	7.06466	0.238232	1.17955
54881_at	TEX10	54881	testis expressed 10	0.0109833	0.224748	6.44349	6.80399	-0.360496	0.778897
5145_at	PDE6A	5145	phosphodiesterase 6A	0.0109921	0.224748	3.79107	3.63282	0.158252	1.11593
5319_at	PLA2G1B	5319	phospholipase A2 group IB	0.0110228	0.224748	5.06848	4.82849	0.239991	1.18099
1543_at	CYP1A1	1543	cytochrome P450 family 1 subfamily A member 1	0.0110256	0.224748	3.60533	3.40928	0.196052	1.14556
221_at	ALDH3B1	221	aldehyde dehydrogenase 3 family member B1	0.0110369	0.224748	7.72787	7.40678	0.321096	1.24928
284680_at	SPATA46	284680	spermatogenesis associated 46	0.0110385	0.224748	4.96126	4.72174	0.239517	1.1806
8395_at	PIP5K1B	8395	phosphatidylinositol-4-phosphate 5-kinase type 1 beta	0.011039	0.224748	4.39826	5.01342	-0.615156	0.652859
2906_at	GRIN2D	2906	glutamate ionotropic receptor NMDA type subunit 2D	0.0111172	0.225956	5.71373	5.41039	0.303337	1.234
441518_at	RTL8B	441518	retrotransposon Gag like 8B	0.0111201	0.225956	8.17125	7.72915	0.442102	1.35858
56955_at	MEPE	56955	matrix extracellular phosphoglycoprotein	0.0111438	0.226215	3.27188	3.12708	0.144803	1.10558
23263_at	MCF2L	23263	MCF.2 cell line derived transforming sequence like	0.0111598	0.226319	6.23255	6.54772	-0.315171	0.803756
30814_at	PLA2G2E	30814	phospholipase A2 group IIE	0.0111781	0.226469	5.34358	5.07162	0.271954	1.20744
374987_at	NEXN-AS1	374987	NEXN antisense RNA 1	0.0112094	0.226772	4.75203	4.56735	0.184687	1.13657
148870_at	CCDC27	148870	coiled-coil domain containing 27	0.0112241	0.226772	4.75781	4.54251	0.215302	1.16095
84221_at	SPATC1L	84221	spermatogenesis and centriole associated 1 like	0.0112259	0.226772	5.93136	5.64066	0.290702	1.22324
280659_at	SSX8P	280659	SSX family member 8, pseudogene	0.0112614	0.227233	7.20911	6.96355	0.245564	1.18556
441639_at	OR9K2	441639	olfactory receptor family 9 subfamily K member 2	0.0112707	0.227233	3.52777	3.3716	0.156167	1.11432
1992_at	SERPINB1	1992	serpin family B member 1	0.0112879	0.227356	8.64209	8.28792	0.354166	1.27825
4017_at	LOXL2	4017	lysyl oxidase like 2	0.0113107	0.227356	7.2938	6.64034	0.653461	1.57294
53944_at	CSNK1G1	53944	casein kinase 1 gamma 1	0.0113183	0.227356	6.12482	6.35024	-0.22542	0.855346
27063_at	ANKRD1	27063	ankyrin repeat domain 1	0.0113501	0.227356	3.7111	3.45182	0.259286	1.19689
163059_at	ZNF433	163059	zinc finger protein 433	0.0113553	0.227356	4.2358	4.55212	-0.316324	0.803114
8407_at	TAGLN2	8407	transgelin 2	0.011361	0.227356	10.4509	10.1031	0.347779	1.2726
136_at	ADORA2B	136	adenosine A2b receptor	0.0113739	0.227356	5.3196	5.03623	0.283376	1.21704
124930_at	ANKRD13B	124930	ankyrin repeat domain 13B	0.0113853	0.227356	5.73379	5.4865	0.247283	1.18697
4094_at	MAF	4094	MAF bZIP transcription factor	0.0114008	0.227356	6.40975	6.71697	-0.307216	0.8082
5899_at	RALB	5899	RAS like proto-oncogene B	0.0114029	0.227356	6.782	7.14411	-0.36211	0.778026
2593_at	GAMT	2593	guanidinoacetate N-methyltransferase	0.011405	0.227356	7.88386	7.5308	0.353064	1.27727
152189_at	CMTM8	152189	CKLF like MARVEL transmembrane domain containing 8	0.0114223	0.227356	7.1531	6.81532	0.337779	1.26381
220972_at	MARCH8	220972	membrane associated ring-CH-type finger 8	0.0114453	0.227356	7.80723	8.1094	-0.302175	0.811029
170394_at	PWWP2B	170394	PWWP domain containing 2B	0.0114614	0.227356	5.7478	5.56733	0.180471	1.13325
79616_at	CCNJL	79616	cyclin J like	0.0114635	0.227356	7.05884	6.68713	0.371711	1.29389
283358_at	B4GALNT3	283358	beta-1,4-N-acetyl-galactosaminyltransferase 3	0.0115003	0.227356	6.4621	6.96374	-0.501635	0.706306
51278_at	IER5	51278	immediate early response 5	0.011506	0.227356	7.08348	6.8211	0.262383	1.19946
6442_at	SGCA	6442	sarcoglycan alpha	0.0115071	0.227356	5.1946	4.9153	0.2793	1.21361
55765_at	INAVA	55765	innate immunity activator	0.0115103	0.227356	5.50511	5.17858	0.326526	1.25399
11097_at	NUP42	11097	nucleoporin 42	0.0115222	0.227356	6.05698	6.3399	-0.282918	0.821927
51233_at	DRICH1	51233	aspartate rich 1	0.0115244	0.227356	4.23496	4.84435	-0.609388	0.655475
55808_at	ST6GALNAC1	55808	ST6 N-acetylgalactosaminide alpha-2,6-sialyltransferase 1	0.0115338	0.227356	4.85491	4.5877	0.26721	1.20348
10404_at	CPQ	10404	carboxypeptidase Q	0.0115363	0.227356	8.82686	9.29052	-0.463658	0.725145
56904_at	SH3GLB2	56904	SH3 domain containing GRB2 like, endophilin B2	0.0115492	0.227356	7.4198	7.72059	-0.300786	0.81181
84271_at	POLDIP3	84271	DNA polymerase delta interacting protein 3	0.011551	0.227356	7.63469	7.90295	-0.268257	0.830322
90249_at	UNC5A	90249	unc-5 netrin receptor A	0.011592	0.227876	5.40724	5.24521	0.162036	1.11887
301_at	ANXA1	301	annexin A1	0.0115994	0.227876	12.0265	12.2981	-0.271594	0.828404
1339_at	COX6A2	1339	cytochrome c oxidase subunit 6A2	0.0116144	0.227955	6.04435	5.7483	0.296053	1.22778
79041_at	TMEM38A	79041	transmembrane protein 38A	0.0116421	0.228006	5.52905	5.28772	0.241334	1.18209
163087_at	ZNF383	163087	zinc finger protein 383	0.0116581	0.228006	6.64287	7.00966	-0.366789	0.775507
9317_at	PTER	9317	phosphotriesterase related	0.0116584	0.228006	7.60778	7.91225	-0.304468	0.809741
1262_at	CNGA4	1262	cyclic nucleotide gated channel alpha 4	0.0116627	0.228006	4.13395	3.86829	0.265666	1.20219
7994_at	KAT6A	7994	lysine acetyltransferase 6A	0.0116746	0.228006	8.38138	8.63259	-0.251213	0.84019
55791_at	LRIF1	55791	ligand dependent nuclear receptor interacting factor 1	0.011683	0.228006	6.15886	6.59007	-0.431202	0.741644
8354_at	HIST1H3I	8354	histone cluster 1 H3 family member i	0.0117184	0.228433	9.362	8.69414	0.667856	1.58871
106480442_at	SUB1P3	106480442	SUB1 homolog, transcriptional regulator pseudogene 3	0.011733	0.228433	3.56148	3.31584	0.245642	1.18562
27173_at	SLC39A1	27173	solute carrier family 39 member 1	0.011738	0.228433	7.83925	7.49073	0.348521	1.27325
30816_at	ERVW-1	30816	endogenous retrovirus group W member 1, envelope	0.0117754	0.228947	4.24698	4.00836	0.23862	1.17986
11091_at	WDR5	11091	WD repeat domain 5	0.0117952	0.228953	6.81473	7.07361	-0.258874	0.83574
1852_at	DUSP9	1852	dual specificity phosphatase 9	0.0118131	0.228953	6.13346	5.81475	0.318707	1.24721
131034_at	CPNE4	131034	copine 4	0.0118169	0.228953	6.88154	5.72044	1.1611	2.23628
3070_at	HELLS	3070	helicase, lymphoid specific	0.0118263	0.228953	3.80357	4.27863	-0.475059	0.719438
58509_at	CACTIN	58509	cactin, spliceosome C complex subunit	0.0118472	0.228953	6.42849	6.25848	0.170003	1.12506
54962_at	TIPIN	54962	TIMELESS interacting protein	0.0118589	0.228953	5.02603	5.40043	-0.374397	0.771428
3850_at	KRT3	3850	keratin 3	0.0118695	0.228953	4.87508	4.70517	0.169907	1.12499
80316_at	PPP1R2C	80316	PPP1R2C family member C	0.0118925	0.228953	4.35109	4.08232	0.268763	1.20477
388344_at	RPL13P12	388344	ribosomal protein L13 pseudogene 12	0.0118941	0.228953	5.90415	5.61814	0.286015	1.21927
79443_at	FYCO1	79443	FYVE and coiled-coil domain containing 1	0.0118969	0.228953	7.16795	7.43897	-0.271013	0.828738
199974_at	CYP4Z1	199974	cytochrome P450 family 4 subfamily Z member 1	0.0118973	0.228953	4.29338	3.72778	0.565595	1.48
106480228_at	RNU2-71P	106480228	RNA, U2 small nuclear 71, pseudogene	0.0119183	0.228953	3.25073	3.09256	0.158176	1.11588
132671_at	SPATA18	132671	spermatogenesis associated 18	0.0119193	0.228953	5.53909	6.15157	-0.612475	0.654073
57674_at	RNF213	57674	ring finger protein 213	0.0119637	0.229436	8.58916	9.0627	-0.473535	0.720198
7789_at	ZXDA	7789	zinc finger X-linked duplicated A	0.0119666	0.229436	8.24725	7.91864	0.328611	1.2558
6625_at	SNRNP70	6625	small nuclear ribonucleoprotein U1 subunit 70	0.0119945	0.229607	8.14633	8.37333	-0.226992	0.854414
107986010_at	LOC107986010	107986010	uncharacterized LOC107986010	0.0119977	0.229607	4.35659	4.20581	0.150776	1.11017
5467_at	PPARD	5467	peroxisome proliferator activated receptor delta	0.0120112	0.229654	8.06822	7.8813	0.186919	1.13833
145957_at	NRG4	145957	neuregulin 4	0.0120272	0.229747	3.03082	2.86284	0.167985	1.12349
129521_at	NMS	129521	neuromedin S	0.012053	0.230028	4.60694	4.40256	0.204378	1.15219
323_at	APBB2	323	amyloid beta precursor protein binding family B member 2	0.0120694	0.23013	9.00233	9.44242	-0.440094	0.737086
391253_at	SPINT4	391253	serine peptidase inhibitor, Kunitz type 4	0.0120927	0.230312	3.20745	3.01842	0.189031	1.14
1427_at	CRYGS	1427	crystallin gamma S	0.0121266	0.230312	4.47884	4.75684	-0.278001	0.824733
2176_at	FANCC	2176	FA complementation group C	0.0121368	0.230312	5.25914	5.51942	-0.260277	0.834927
64184_at	EDDM3B	64184	epididymal protein 3B	0.0121555	0.230312	3.34409	3.16039	0.183709	1.1358
7373_at	COL14A1	7373	collagen type XIV alpha 1 chain	0.0121629	0.230312	7.83654	8.69559	-0.859055	0.551314
26091_at	HERC4	26091	HECT and RLD domain containing E3 ubiquitin protein ligase 4	0.0121937	0.230312	6.8634	7.21726	-0.353854	0.782491
55672_at	NBPF1	55672	NBPF member 1	0.0122113	0.230312	7.97758	8.40326	-0.425684	0.744486
57700_at	FAM160B1	57700	family with sequence similarity 160 member B1	0.0122271	0.230312	7.99579	8.2521	-0.256305	0.83723
4902_at	NRTN	4902	neurturin	0.0122343	0.230312	6.3053	6.06644	0.23886	1.18006
3172_at	HNF4A	3172	hepatocyte nuclear factor 4 alpha	0.0122453	0.230312	5.43889	5.24034	0.198547	1.14754
147798_at	TMC4	147798	transmembrane channel like 4	0.0122641	0.230312	8.77355	8.41391	0.359636	1.2831
2629_at	GBA	2629	glucosylceramidase beta	0.0122654	0.230312	8.86032	8.50687	0.353452	1.27761
159091_at	FAM122C	159091	family with sequence similarity 122C	0.012272	0.230312	6.6118	6.91523	-0.303431	0.810323
107985388_at	LOC107985388	107985388	pre-mRNA-splicing factor cwc22-like	0.0122805	0.230312	6.65829	6.39149	0.266799	1.20314
23345_at	SYNE1	23345	spectrin repeat containing nuclear envelope protein 1	0.0122817	0.230312	5.40766	5.90392	-0.496257	0.708944
390928_at	ACP7	390928	acid phosphatase 7, tartrate resistant (putative)	0.0122823	0.230312	3.93181	3.7009	0.230911	1.17358
7280_at	TUBB2A	7280	tubulin beta 2A class IIa	0.0122881	0.230312	5.10293	4.83854	0.264386	1.20112
329_at	BIRC2	329	baculoviral IAP repeat containing 2	0.0122887	0.230312	7.81816	8.00825	-0.190095	0.876548
81472_at	OR2C3	81472	olfactory receptor family 2 subfamily C member 3	0.0123023	0.230312	4.08654	3.85319	0.233357	1.17557
92610_at	TIFA	92610	TRAF interacting protein with forkhead associated domain	0.0123096	0.230312	4.94885	5.23914	-0.29029	0.817738
30851_at	TAX1BP3	30851	Tax1 binding protein 3	0.0123123	0.230312	8.42562	8.1044	0.321217	1.24938
285172_at	FAM126B	285172	family with sequence similarity 126 member B	0.0123569	0.230356	6.94653	7.27782	-0.331291	0.794825
644524_at	NKX2-4	644524	NK2 homeobox 4	0.0123679	0.230356	7.86791	7.53418	0.333731	1.26027
6477_at	SIAH1	6477	siah E3 ubiquitin protein ligase 1	0.0123709	0.230356	6.05065	6.25927	-0.20862	0.865365
26154_at	ABCA12	26154	ATP binding cassette subfamily A member 12	0.0123796	0.230356	3.83815	3.50962	0.328532	1.25573
125206_at	SLC5A10	125206	solute carrier family 5 member 10	0.0123975	0.230356	5.21994	4.98136	0.238575	1.17983
84436_at	ZNF528	84436	zinc finger protein 528	0.0124243	0.230356	6.94397	7.39545	-0.451481	0.731292
5864_at	RAB3A	5864	RAB3A, member RAS oncogene family	0.0124351	0.230356	6.45706	6.11044	0.346625	1.27158
5423_at	POLB	5423	DNA polymerase beta	0.0124475	0.230356	7.04248	7.2936	-0.25112	0.840244
10922_at	FASTK	10922	Fas activated serine/threonine kinase	0.0124564	0.230356	7.38026	7.20603	0.174235	1.12837
22990_at	PCNX1	22990	pecanex 1	0.0124565	0.230356	7.88641	8.20717	-0.320759	0.800649
84628_at	NTNG2	84628	netrin G2	0.0124615	0.230356	5.3543	5.15052	0.203773	1.15171
4676_at	NAP1L4	4676	nucleosome assembly protein 1 like 4	0.0124729	0.230356	6.92196	7.13706	-0.215101	0.861486
254973_at	OR1L4	254973	olfactory receptor family 1 subfamily L member 4	0.0124803	0.230356	3.37151	3.21768	0.153833	1.11252
1950_at	EGF	1950	epidermal growth factor	0.0124935	0.230356	4.00384	3.76037	0.243474	1.18384
400952_at	LINC01121	400952	long intergenic non-protein coding RNA 1121	0.0124975	0.230356	3.20781	3.02547	0.182342	1.13472
50636_at	ANO7	50636	anoctamin 7	0.0125008	0.230356	5.4095	5.18824	0.221258	1.16575
108_at	ADCY2	108	adenylate cyclase 2	0.012505	0.230356	4.72196	4.4761	0.245859	1.1858
22944_at	KIN	22944	Kin17 DNA and RNA binding protein	0.0125324	0.230356	6.01273	6.36489	-0.352159	0.783411
4209_at	MEF2D	4209	myocyte enhancer factor 2D	0.0125325	0.230356	7.86289	7.59269	0.270201	1.20598
101928957_at	LOC101928957	101928957	uncharacterized LOC101928957	0.012537	0.230356	5.84594	5.60542	0.240516	1.18142
84196_at	USP48	84196	ubiquitin specific peptidase 48	0.0125814	0.230616	6.77738	7.09075	-0.313369	0.80476
6854_at	SYN2	6854	synapsin II	0.0126018	0.230616	4.60686	4.38038	0.226483	1.16998
4490_at	MT1B	4490	metallothionein 1B	0.0126021	0.230616	5.6909	5.40706	0.283839	1.21743
5537_at	PPP6C	5537	protein phosphatase 6 catalytic subunit	0.0126054	0.230616	9.6118	9.89033	-0.278529	0.824431
8916_at	HERC3	8916	HECT and RLD domain containing E3 ubiquitin protein ligase 3	0.0126225	0.230616	7.73714	8.15872	-0.421574	0.74661
51214_at	IGF2-AS	51214	IGF2 antisense RNA	0.0126264	0.230616	5.55204	5.23539	0.31665	1.24544
57720_at	GPR107	57720	G protein-coupled receptor 107	0.012629	0.230616	7.98563	8.34211	-0.356481	0.781067
85364_at	ZCCHC3	85364	zinc finger CCHC-type containing 3	0.0126921	0.231212	5.74105	5.49884	0.242209	1.1828
5195_at	PEX14	5195	peroxisomal biogenesis factor 14	0.0127088	0.231212	6.5388	6.37922	0.159581	1.11696
7866_at	IFRD2	7866	interferon related developmental regulator 2	0.0127243	0.231212	6.47523	6.21555	0.259684	1.19722
254827_at	NAALADL2	254827	N-acetylated alpha-linked acidic dipeptidase like 2	0.0127276	0.231212	6.14407	5.71232	0.431755	1.34887
283375_at	SLC39A5	283375	solute carrier family 39 member 5	0.0127347	0.231212	4.58327	4.40929	0.173976	1.12816
1025_at	CDK9	1025	cyclin dependent kinase 9	0.012737	0.231212	8.86797	9.08845	-0.220478	0.858281
441046_at	GUSBP5	441046	GUSB pseudogene 5	0.0127495	0.231212	5.93604	5.74011	0.195936	1.14547
23205_at	ACSBG1	23205	acyl-CoA synthetase bubblegum family member 1	0.0127509	0.231212	4.51783	4.34779	0.170033	1.12508
2138_at	EYA1	2138	EYA transcriptional coactivator and phosphatase 1	0.0127747	0.231441	3.89105	3.64947	0.241579	1.18229
84922_at	FIZ1	84922	FLT3 interacting zinc finger 1	0.0127921	0.231479	6.81822	6.60952	0.208697	1.15564
124056_at	NOXO1	124056	NADPH oxidase organizer 1	0.0127991	0.231479	5.30461	5.11672	0.18788	1.13909
1374_at	CPT1A	1374	carnitine palmitoyltransferase 1A	0.0128392	0.231877	6.66534	6.97923	-0.313895	0.804467
7450_at	VWF	7450	von Willebrand factor	0.0128523	0.231877	6.74896	7.45051	-0.701548	0.614912
133688_at	UGT3A1	133688	UDP glycosyltransferase family 3 member A1	0.0128547	0.231877	3.40363	3.22784	0.175791	1.12958
50855_at	PARD6A	50855	par-6 family cell polarity regulator alpha	0.0128804	0.232036	6.12113	5.82831	0.292821	1.22503
23511_at	NUP188	23511	nucleoporin 188	0.0128859	0.232036	7.17143	7.5116	-0.340178	0.789944
221937_at	FOXK1	221937	forkhead box K1	0.0129082	0.232103	7.37249	7.18229	0.190203	1.14092
6672_at	SP100	6672	SP100 nuclear antigen	0.012921	0.232103	8.51809	8.93952	-0.421433	0.746683
221188_at	ADGRG5	221188	adhesion G protein-coupled receptor G5	0.0129232	0.232103	5.87245	6.2423	-0.369849	0.773863
6344_at	SCTR	6344	secretin receptor	0.012943	0.232162	4.30657	4.10082	0.205755	1.15329
8348_at	HIST1H2BO	8348	histone cluster 1 H2B family member o	0.0129489	0.232162	5.11734	4.7846	0.332737	1.2594
2693_at	GHSR	2693	growth hormone secretagogue receptor	0.0129734	0.2324	4.56731	4.29112	0.276197	1.211
64096_at	GFRA4	64096	GDNF family receptor alpha 4	0.0129914	0.232521	6.75943	6.51323	0.246191	1.18607
150483_at	TEKT4	150483	tektin 4	0.0130064	0.232589	5.78516	5.56335	0.221813	1.1662
25891_at	PAMR1	25891	peptidase domain containing associated with muscle regeneration 1	0.0130305	0.232783	4.5528	4.93818	-0.385383	0.765576
9923_at	ZBTB40	9923	zinc finger and BTB domain containing 40	0.0130504	0.232783	6.9859	7.23902	-0.253115	0.839083
4175_at	MCM6	4175	minichromosome maintenance complex component 6	0.0130509	0.232783	5.09579	5.42772	-0.331935	0.79447
341277_at	OVCH2	341277	ovochymase 2 (gene/pseudogene)	0.0130699	0.232846	3.67714	3.32916	0.347982	1.27278
55138_at	FAM90A1	55138	family with sequence similarity 90 member A1	0.0130843	0.232846	4.94701	4.64428	0.30273	1.23348
4913_at	NTHL1	4913	nth like DNA glycosylase 1	0.0130889	0.232846	5.58093	5.32314	0.25779	1.19565
6550_at	SLC9A3	6550	solute carrier family 9 member A3	0.0130999	0.232846	4.69114	4.47965	0.211485	1.15788
1288_at	COL4A6	1288	collagen type IV alpha 6 chain	0.0131106	0.232846	4.22284	4.06055	0.162294	1.11906
2785_at	GNG3	2785	G protein subunit gamma 3	0.0131413	0.233191	3.79384	3.58692	0.206919	1.15422
8817_at	FGF18	8817	fibroblast growth factor 18	0.0131596	0.233265	5.97774	5.61892	0.358823	1.28238
64175_at	P3H1	64175	prolyl 3-hydroxylase 1	0.013168	0.233265	6.40909	6.16567	0.243424	1.1838
23057_at	NMNAT2	23057	nicotinamide nucleotide adenylyltransferase 2	0.0132135	0.233447	8.01234	6.59347	1.41888	2.67377
317716_at	BPIFA4P	317716	BPI fold containing family A member 4, pseudogene	0.0132172	0.233447	3.54537	3.3869	0.158476	1.11611
51606_at	ATP6V1H	51606	ATPase H+ transporting V1 subunit H	0.013221	0.233447	6.27459	6.57689	-0.302293	0.810963
127933_at	UHMK1	127933	U2AF homology motif kinase 1	0.0132264	0.233447	8.16145	7.8159	0.345548	1.27063
5129_at	CDK18	5129	cyclin dependent kinase 18	0.0132364	0.233447	7.11428	6.87055	0.243729	1.18405
78991_at	PCYOX1L	78991	prenylcysteine oxidase 1 like	0.0132506	0.233447	6.69399	6.4901	0.203882	1.15179
201627_at	DENND6A	201627	DENN domain containing 6A	0.0132599	0.233447	6.76693	7.2077	-0.440763	0.736745
79666_at	PLEKHF2	79666	pleckstrin homology and FYVE domain containing 2	0.013271	0.233447	5.62074	5.94872	-0.327981	0.796651
1280_at	COL2A1	1280	collagen type II alpha 1 chain	0.0132797	0.233447	5.60128	5.37983	0.221455	1.16591
9928_at	KIF14	9928	kinesin family member 14	0.0133164	0.233708	3.55449	3.38138	0.173102	1.12748
106479492_at	RN7SL743P	106479492	RNA, 7SL, cytoplasmic 743, pseudogene	0.0133368	0.233708	3.01279	3.24055	-0.227757	0.853962
83448_at	PUS7L	83448	pseudouridine synthase 7 like	0.0133477	0.233708	6.59091	6.82952	-0.23861	0.847561
283652_at	SLC24A5	283652	solute carrier family 24 member 5	0.0133562	0.233708	3.67635	3.46178	0.214568	1.16036
442217_at	RPL31P28	442217	ribosomal protein L31 pseudogene 28	0.013364	0.233708	3.06495	2.91179	0.153156	1.112
6289_at	SAA2	6289	serum amyloid A2	0.0133879	0.233708	3.77064	3.48785	0.282788	1.21654
8913_at	CACNA1G	8913	calcium voltage-gated channel subunit alpha1 G	0.0134041	0.233708	4.88879	4.60157	0.287214	1.22028
84063_at	KIRREL2	84063	kirre like nephrin family adhesion molecule 2	0.0134098	0.233708	4.81629	4.59568	0.22061	1.16523
100505929_at	LINC01549	100505929	long intergenic non-protein coding RNA 1549	0.0134101	0.233708	3.06597	2.88362	0.182342	1.13472
3306_at	HSPA2	3306	heat shock protein family A (Hsp70) member 2	0.013415	0.233708	5.79745	5.3816	0.415843	1.33408
124641_at	OVCA2	124641	OVCA2 serine hydrolase domain containing	0.013429	0.233708	7.22303	6.85929	0.36374	1.28676
391804_at	RBMX2P5	391804	RBMX2 pseudogene 5	0.0134383	0.233708	3.57026	3.34033	0.229929	1.17278
79711_at	IPO4	79711	importin 4	0.0134411	0.233708	7.34965	7.05669	0.292956	1.22515
391365_at	SULT6B1	391365	sulfotransferase family 6B member 1	0.0134646	0.233921	3.13704	2.95201	0.185024	1.13684
1376_at	CPT2	1376	carnitine palmitoyltransferase 2	0.0135055	0.234434	5.94541	6.1721	-0.226693	0.854592
11075_at	STMN2	11075	stathmin 2	0.0135259	0.234592	4.57162	5.42195	-0.85033	0.554658
5243_at	ABCB1	5243	ATP binding cassette subfamily B member 1	0.0135529	0.234771	4.06521	4.45217	-0.386952	0.764743
122664_at	TPPP2	122664	tubulin polymerization promoting protein family member 2	0.0135589	0.234771	3.83361	3.63137	0.202245	1.15049
56134_at	PCDHAC2	56134	protocadherin alpha subfamily C, 2	0.0135887	0.234837	7.75046	7.5275	0.222963	1.16713
3852_at	KRT5	3852	keratin 5	0.0135887	0.234837	4.93448	4.54734	0.387144	1.3078
5013_at	OTX1	5013	orthodenticle homeobox 1	0.0136094	0.234837	6.034	5.75344	0.280565	1.21467
10592_at	SMC2	10592	structural maintenance of chromosomes 2	0.0136205	0.234837	5.34395	5.73232	-0.388375	0.76399
7319_at	UBE2A	7319	ubiquitin conjugating enzyme E2 A	0.0136367	0.234837	9.25565	8.95908	0.296576	1.22823
9329_at	GTF3C4	9329	general transcription factor IIIC subunit 4	0.0136454	0.234837	6.12734	6.43311	-0.305771	0.80901
284415_at	VSTM1	284415	V-set and transmembrane domain containing 1	0.0136494	0.234837	3.84418	3.64936	0.194822	1.14458
2072_at	ERCC4	2072	ERCC excision repair 4, endonuclease catalytic subunit	0.0136869	0.234837	5.66981	5.95714	-0.287326	0.819419
642_at	BLMH	642	bleomycin hydrolase	0.0136942	0.234837	6.55565	6.82877	-0.273121	0.827527
54534_at	MRPL50	54534	mitochondrial ribosomal protein L50	0.0136956	0.234837	7.41764	7.78394	-0.366297	0.775771
4507_at	MTAP	4507	methylthioadenosine phosphorylase	0.0137112	0.234837	6.16396	6.40766	-0.243704	0.844574
4986_at	OPRK1	4986	opioid receptor kappa 1	0.0137168	0.234837	3.54479	3.37547	0.169325	1.12453
7072_at	TIA1	7072	TIA1 cytotoxic granule associated RNA binding protein	0.0137275	0.234837	9.15605	9.5629	-0.406847	0.75427
254958_at	REXO1L1P	254958	REXO1 like 1, pseudogene	0.0137285	0.234837	7.03846	6.51297	0.525494	1.43943
57158_at	JPH2	57158	junctophilin 2	0.0137378	0.234837	5.18399	4.92795	0.256042	1.1942
4319_at	MMP10	4319	matrix metallopeptidase 10	0.013744	0.234837	3.54586	3.35579	0.190069	1.14082
55222_at	LRRC20	55222	leucine rich repeat containing 20	0.0137813	0.23528	6.39964	6.15176	0.24788	1.18746
388734_at	LOC388734	388734	PRELI domain containing 1 pseudogene	0.0138074	0.235281	5.38137	4.97296	0.408414	1.32723
26145_at	IRF2BP1	26145	interferon regulatory factor 2 binding protein 1	0.0138154	0.235281	6.89627	6.69134	0.204923	1.15262
6907_at	TBL1X	6907	transducin beta like 1 X-linked	0.0138554	0.235281	6.29137	6.58031	-0.288939	0.818504
27250_at	PDCD4	27250	programmed cell death 4	0.0138683	0.235281	8.57619	9.05169	-0.475499	0.719218
91010_at	FMNL3	91010	formin like 3	0.0138729	0.235281	7.2597	7.67015	-0.410447	0.75239
84700_at	MYO18B	84700	myosin XVIIIB	0.0138838	0.235281	4.56107	4.37103	0.190043	1.1408
22954_at	TRIM32	22954	tripartite motif containing 32	0.0138917	0.235281	7.09597	7.32186	-0.225894	0.855065
4212_at	MEIS2	4212	Meis homeobox 2	0.0138952	0.235281	5.50221	4.99054	0.511678	1.42571
9924_at	PAN2	9924	poly(A) specific ribonuclease subunit PAN2	0.0139024	0.235281	7.67247	8.05941	-0.386942	0.764749
53346_at	TM6SF1	53346	transmembrane 6 superfamily member 1	0.0139108	0.235281	5.3967	5.88381	-0.487111	0.713453
6280_at	S100A9	6280	S100 calcium binding protein A9	0.0139125	0.235281	6.26689	5.88444	0.382453	1.30356
8884_at	SLC5A6	8884	solute carrier family 5 member 6	0.0139293	0.235281	5.81602	5.62627	0.189753	1.14057
375743_at	PTAR1	375743	protein prenyltransferase alpha subunit repeat containing 1	0.0139435	0.235281	8.3309	8.64699	-0.316085	0.803246
344148_at	NCKAP5	344148	NCK associated protein 5	0.0139524	0.235281	3.99711	4.29032	-0.293212	0.816083
25758_at	KIAA1549L	25758	KIAA1549 like	0.0139688	0.235281	4.21083	4.01746	0.19337	1.14343
161931_at	ADAD2	161931	adenosine deaminase domain containing 2	0.013975	0.235281	6.53011	6.27783	0.252279	1.19109
3652_at	IPP	3652	intracisternal A particle-promoted polypeptide	0.0139987	0.235281	7.34996	7.76583	-0.415866	0.749569
64768_at	IPPK	64768	inositol-pentakisphosphate 2-kinase	0.0140049	0.235281	6.06268	6.30534	-0.242656	0.845188
8202_at	NCOA3	8202	nuclear receptor coactivator 3	0.014023	0.235281	8.31639	8.66223	-0.345841	0.786849
91442_at	FAAP24	91442	FA core complex associated protein 24	0.0140277	0.235281	4.90504	4.70847	0.196577	1.14598
25788_at	RAD54B	25788	RAD54 homolog B	0.0140285	0.235281	4.11511	4.37797	-0.26286	0.833434
200010_at	SLC5A9	200010	solute carrier family 5 member 9	0.0140551	0.235281	4.0083	3.78566	0.222643	1.16687
84132_at	USP42	84132	ubiquitin specific peptidase 42	0.0140624	0.235281	6.79428	7.00124	-0.20696	0.866361
55717_at	WDR11	55717	WD repeat domain 11	0.0140674	0.235281	7.17396	7.44683	-0.272869	0.827672
4832_at	NME3	4832	NME/NM23 nucleoside diphosphate kinase 3	0.0140707	0.235281	6.52587	6.23202	0.293852	1.22591
3376_at	IARS	3376	isoleucyl-tRNA synthetase	0.0140846	0.235281	8.52756	8.94841	-0.420851	0.746984
79727_at	LIN28A	79727	lin-28 homolog A	0.0141295	0.235281	4.25556	4.04693	0.208626	1.15559
29098_at	RANGRF	29098	RAN guanine nucleotide release factor	0.0141308	0.235281	6.24288	5.97809	0.264787	1.20146
64708_at	COPS7B	64708	COP9 signalosome subunit 7B	0.014148	0.235281	7.0031	7.22957	-0.226469	0.854724
122773_at	KLHDC1	122773	kelch domain containing 1	0.014151	0.235281	6.30624	6.85892	-0.552678	0.681753
79005_at	SCNM1	79005	sodium channel modifier 1	0.0141547	0.235281	6.22278	5.48358	0.739196	1.66925
51373_at	MRPS17	51373	mitochondrial ribosomal protein S17	0.0141549	0.235281	6.09037	5.83056	0.259809	1.19732
55609_at	ZNF280C	55609	zinc finger protein 280C	0.0141611	0.235281	6.56257	6.81151	-0.248939	0.841515
8925_at	HERC1	8925	HECT and RLD domain containing E3 ubiquitin protein ligase family member 1	0.014188	0.235281	7.42153	7.74164	-0.320103	0.801013
118672_at	PSTK	118672	phosphoseryl-tRNA kinase	0.0141894	0.235281	5.08472	4.84662	0.238097	1.17944
55821_at	ALLC	55821	allantoicase	0.01419	0.235281	3.43835	3.27886	0.159488	1.11689
3716_at	JAK1	3716	Janus kinase 1	0.0142045	0.235333	9.35108	9.57469	-0.22361	0.85642
1580_at	CYP4B1	1580	cytochrome P450 family 4 subfamily B member 1	0.0142315	0.235592	8.33899	7.12434	1.21464	2.32083
6764_at	ST5	6764	suppression of tumorigenicity 5	0.0142462	0.235647	7.92987	7.61134	0.318533	1.24706
6865_at	TACR2	6865	tachykinin receptor 2	0.0142915	0.236104	4.76242	4.57377	0.188654	1.1397
81563_at	C1orf21	81563	chromosome 1 open reading frame 21	0.0142966	0.236104	7.14731	6.74066	0.406648	1.3256
7162_at	TPBG	7162	trophoblast glycoprotein	0.014331	0.236285	7.62134	7.24349	0.37785	1.2994
10232_at	MSLN	10232	mesothelin	0.014333	0.236285	5.45286	5.10147	0.351394	1.27579
338761_at	C1QL4	338761	complement C1q like 4	0.0143619	0.236285	5.83965	5.52966	0.309989	1.2397
10262_at	SF3B4	10262	splicing factor 3b subunit 4	0.014364	0.236285	7.89301	7.46094	0.432076	1.34917
23624_at	CBLC	23624	Cbl proto-oncogene C	0.0143701	0.236285	4.59745	4.40211	0.195335	1.14499
27154_at	BRPF3	27154	bromodomain and PHD finger containing 3	0.0143792	0.236285	8.07326	7.76661	0.306644	1.23683
53342_at	IL17D	53342	interleukin 17D	0.0143933	0.236285	6.83873	6.58881	0.249924	1.18914
5802_at	PTPRS	5802	protein tyrosine phosphatase receptor type S	0.0143987	0.236285	8.11473	8.61043	-0.495698	0.709218
326303_at	RPL36P3	326303	ribosomal protein L36 pseudogene 3	0.0144253	0.236533	5.32439	4.98039	0.344002	1.26927
83874_at	TBC1D10A	83874	TBC1 domain family member 10A	0.0144483	0.236711	6.89818	7.14431	-0.246133	0.843154
886_at	CCKAR	886	cholecystokinin A receptor	0.0144642	0.236711	4.46223	3.84	0.622233	1.53926
7277_at	TUBA4A	7277	tubulin alpha 4a	0.0144795	0.236711	8.6808	8.36516	0.315636	1.24456
51686_at	OAZ3	51686	ornithine decarboxylase antizyme 3	0.0144826	0.236711	3.9872	3.7496	0.237607	1.17904
55508_at	SLC35E3	55508	solute carrier family 35 member E3	0.0144932	0.236711	5.92598	6.08402	-0.158042	0.896241
219793_at	TBATA	219793	thymus, brain and testes associated	0.0145218	0.236862	3.99335	3.83298	0.160376	1.11758
2049_at	EPHB3	2049	EPH receptor B3	0.0145545	0.236862	6.54739	6.0341	0.513297	1.42731
64005_at	MYO1G	64005	myosin IG	0.0145694	0.236862	8.57055	7.48522	1.08533	2.12186
106481482_at	RNU6-958P	106481482	RNA, U6 small nuclear 958, pseudogene	0.0145736	0.236862	2.79178	3.10004	-0.308256	0.807617
692099_at	FAM86DP	692099	family with sequence similarity 86 member D, pseudogene	0.0145761	0.236862	7.57688	7.21349	0.363396	1.28645
55018_at	ANKRD40CL	55018	ANKRD40 C-terminal like	0.014579	0.236862	4.12361	3.83427	0.289341	1.22208
54855_at	TENT5C	54855	terminal nucleotidyltransferase 5C	0.014618	0.236862	7.16389	8.08544	-0.921547	0.527943
5236_at	PGM1	5236	phosphoglucomutase 1	0.0146359	0.236862	8.12002	7.78924	0.330778	1.25769
56961_at	SHD	56961	Src homology 2 domain containing transforming protein D	0.0146526	0.236862	4.81669	4.6405	0.176183	1.12989
8290_at	HIST3H3	8290	histone cluster 3 H3	0.014676	0.236862	4.9507	4.6387	0.312008	1.24143
84229_at	DRC7	84229	dynein regulatory complex subunit 7	0.0147039	0.236862	4.8256	4.59948	0.226125	1.16969
54838_at	WBP1L	54838	WW domain binding protein 1 like	0.0147065	0.236862	7.1948	7.52434	-0.329536	0.795792
5546_at	PRCC	5546	proline rich mitotic checkpoint control factor	0.0147438	0.236862	8.5496	8.34549	0.204104	1.15197
256471_at	MFSD8	256471	major facilitator superfamily domain containing 8	0.0147456	0.236862	7.0949	7.3693	-0.274406	0.826791
9476_at	NAPSA	9476	napsin A aspartic peptidase	0.0147458	0.236862	6.84487	5.64038	1.20449	2.30456
92017_at	SNX29	92017	sorting nexin 29	0.0147641	0.236862	6.82823	7.14613	-0.317908	0.802233
8345_at	HIST1H2BH	8345	histone cluster 1 H2B family member h	0.0147812	0.236862	8.72942	8.10491	0.624518	1.5417
3233_at	HOXD4	3233	homeobox D4	0.0148121	0.236862	6.25174	6.01872	0.233017	1.17529
4946_at	OAZ1	4946	ornithine decarboxylase antizyme 1	0.014826	0.236862	11.2414	11.0305	0.210849	1.15737
3985_at	LIMK2	3985	LIM domain kinase 2	0.0148326	0.236862	6.76343	7.11232	-0.348883	0.785192
4580_at	MTX1	4580	metaxin 1	0.0148755	0.236862	7.39577	7.11468	0.281088	1.21511
8440_at	NCK2	8440	NCK adaptor protein 2	0.0148765	0.236862	8.80091	9.08139	-0.280476	0.82332
23399_at	CTDNEP1	23399	CTD nuclear envelope phosphatase 1	0.0148823	0.236862	8.36226	8.16106	0.201205	1.14966
146439_at	BICDL2	146439	BICD family like cargo adaptor 2	0.0148869	0.236862	5.86951	5.66678	0.202732	1.15088
255967_at	PAN3	255967	poly(A) specific ribonuclease subunit PAN3	0.0148958	0.236862	8.66331	9.00157	-0.338251	0.791
3007_at	HIST1H1D	3007	histone cluster 1 H1 family member d	0.0148986	0.236862	5.91004	5.68287	0.227174	1.17054
7798_at	LUZP1	7798	leucine zipper protein 1	0.0149042	0.236862	7.03913	7.25239	-0.213251	0.862591
84333_at	PCGF5	84333	polycomb group ring finger 5	0.0149166	0.236862	7.0105	7.33842	-0.32792	0.796685
27179_at	IL36A	27179	interleukin 36 alpha	0.0149286	0.236862	4.56881	4.35025	0.218559	1.16357
400961_at	PAIP2B	400961	poly(A) binding protein interacting protein 2B	0.0149479	0.236862	5.53983	6.11667	-0.576843	0.670429
136895_at	C7orf31	136895	chromosome 7 open reading frame 31	0.0149512	0.236862	6.01855	6.21752	-0.198962	0.871177
79839_at	CCDC102B	79839	coiled-coil domain containing 102B	0.0149515	0.236862	5.26885	5.90876	-0.639909	0.641754
7283_at	TUBG1	7283	tubulin gamma 1	0.0149622	0.236862	9.12734	8.8822	0.245144	1.18521
7419_at	VDAC3	7419	voltage dependent anion channel 3	0.0149726	0.236862	9.18702	9.4022	-0.215174	0.861442
70_at	ACTC1	70	actin alpha cardiac muscle 1	0.014987	0.236862	4.95773	3.96036	0.997374	1.99636
89781_at	HPS4	89781	HPS4 biogenesis of lysosomal organelles complex 3 subunit 2	0.0149906	0.236862	6.33047	6.61634	-0.285878	0.820242
59344_at	ALOXE3	59344	arachidonate lipoxygenase 3	0.0150172	0.236862	4.38584	4.2194	0.16644	1.12229
3815_at	KIT	3815	KIT proto-oncogene, receptor tyrosine kinase	0.0150197	0.236862	4.70414	5.66357	-0.959433	0.514259
5795_at	PTPRJ	5795	protein tyrosine phosphatase receptor type J	0.0150246	0.236862	8.74711	9.0015	-0.254387	0.838343
1990_at	CELA1	1990	chymotrypsin like elastase 1	0.0150281	0.236862	4.48191	4.29009	0.191817	1.1422
84301_at	DDI2	84301	DNA damage inducible 1 homolog 2	0.0150356	0.236862	7.65403	7.91121	-0.257174	0.836725
3209_at	HOXA13	3209	homeobox A13	0.0150363	0.236862	5.76173	5.53375	0.227981	1.17119
9984_at	THOC1	9984	THO complex 1	0.0150402	0.236862	6.91292	7.24152	-0.3286	0.796309
100130233_at	NPM1P8	100130233	nucleophosmin 1 pseudogene 8	0.0150409	0.236862	3.43668	3.16948	0.267199	1.20347
259240_at	WFDC9	259240	WAP four-disulfide core domain 9	0.0150477	0.236862	3.13929	2.97902	0.160268	1.11749
196872_at	LINC00638	196872	long intergenic non-protein coding RNA 638	0.0150746	0.236862	4.50472	4.3197	0.185028	1.13684
23731_at	TMEM245	23731	transmembrane protein 245	0.0150955	0.236862	9.0385	9.5307	-0.492202	0.710939
81318_at	OR4A5	81318	olfactory receptor family 4 subfamily A member 5	0.0151335	0.236862	3.30784	3.11436	0.193477	1.14352
7627_at	ZNF75A	7627	zinc finger protein 75a	0.0151589	0.236862	6.43995	6.94258	-0.502636	0.705816
100033432_at	SNORD116-21	100033432	small nucleolar RNA, C/D box 116-21	0.0151731	0.236862	6.81389	7.80252	-0.988636	0.503954
10083_at	USH1C	10083	USH1 protein network component harmonin	0.0151735	0.236862	4.33315	4.13745	0.195694	1.14528
9735_at	KNTC1	9735	kinetochore associated 1	0.0151746	0.236862	5.36861	5.86521	-0.4966	0.708775
1612_at	DAPK1	1612	death associated protein kinase 1	0.015186	0.236862	6.96008	7.47248	-0.5124	0.701055
28898_at	IGKV1D-27	28898	immunoglobulin kappa variable 1D-27 (pseudogene)	0.0151874	0.236862	4.83793	7.73195	-2.89402	0.134528
2919_at	CXCL1	2919	C-X-C motif chemokine ligand 1	0.0151916	0.236862	6.04967	5.59823	0.451441	1.36741
9700_at	ESPL1	9700	extra spindle pole bodies like 1, separase	0.015196	0.236862	4.81649	4.61511	0.201385	1.1498
140700_at	SAMD10	140700	sterile alpha motif domain containing 10	0.0152023	0.236862	6.94214	6.72366	0.218486	1.16351
1540_at	CYLD	1540	CYLD lysine 63 deubiquitinase	0.0152209	0.236862	7.41147	7.74224	-0.33077	0.795112
2255_at	FGF10	2255	fibroblast growth factor 10	0.0152255	0.236862	3.66666	3.43668	0.229982	1.17282
8788_at	DLK1	8788	delta like non-canonical Notch ligand 1	0.0152318	0.236862	5.21589	4.96211	0.253783	1.19233
7038_at	TG	7038	thyroglobulin	0.0152359	0.236862	12.1661	12.639	-0.472836	0.720547
171023_at	ASXL1	171023	ASXL transcriptional regulator 1	0.0152398	0.236862	7.24821	7.52372	-0.275506	0.826161
84650_at	EBPL	84650	EBP like	0.0152442	0.236862	7.61782	7.32677	0.291053	1.22353
946_at	SIGLEC6	946	sialic acid binding Ig like lectin 6	0.0152554	0.236862	7.67012	6.23043	1.43969	2.71263
390113_at	OR4X1	390113	olfactory receptor family 4 subfamily X member 1 (gene/pseudogene)	0.0152598	0.236862	3.48433	3.34157	0.142766	1.10402
56935_at	SMCO4	56935	single-pass membrane protein with coiled-coil domains 4	0.0152606	0.236862	7.60486	7.30377	0.301098	1.23208
81554_at	RCC1L	81554	RCC1 like	0.0152809	0.236862	7.15089	6.94667	0.20422	1.15206
285367_at	RPUSD3	285367	RNA pseudouridine synthase D3	0.0152948	0.236862	7.29168	6.98229	0.309394	1.23919
1149_at	CIDEA	1149	cell death inducing DFFA like effector a	0.0152971	0.236862	4.23814	4.04777	0.19037	1.14106
9369_at	NRXN3	9369	neurexin 3	0.015321	0.236862	5.30166	4.56276	0.738894	1.6689
25894_at	PLEKHG4	25894	pleckstrin homology and RhoGEF domain containing G4	0.0153298	0.236862	5.36143	5.04507	0.316357	1.24518
149685_at	ADIG	149685	adipogenin	0.0153373	0.236862	5.20882	4.9365	0.27232	1.20775
643997_at	PPIAP66	643997	peptidylprolyl isomerase A pseudogene 66	0.0153531	0.236862	3.43932	3.23336	0.205962	1.15346
3765_at	KCNJ9	3765	potassium voltage-gated channel subfamily J member 9	0.0153552	0.236862	5.27835	5.03686	0.241491	1.18221
5031_at	P2RY6	5031	pyrimidinergic receptor P2Y6	0.0153595	0.236862	6.67644	6.11899	0.557452	1.47167
219770_at	GJD4	219770	gap junction protein delta 4	0.0153768	0.236924	4.59899	4.36751	0.231487	1.17404
2108_at	ETFA	2108	electron transfer flavoprotein subunit alpha	0.0153943	0.236924	6.73362	6.94526	-0.211637	0.863557
338557_at	FFAR4	338557	free fatty acid receptor 4	0.0153979	0.236924	5.81391	5.26228	0.551628	1.46574
106479356_at	RN7SL364P	106479356	RNA, 7SL, cytoplasmic 364, pseudogene	0.0154236	0.237101	5.66338	5.44358	0.219803	1.16457
29937_at	NENF	29937	neudesin neurotrophic factor	0.0154323	0.237101	7.93591	7.62654	0.309366	1.23916
283120_at	H19	283120	H19 imprinted maternally expressed transcript	0.0154818	0.237322	9.47001	8.31817	1.15185	2.22198
54738_at	FEV	54738	FEV transcription factor, ETS family member	0.0154864	0.237322	5.39462	5.11968	0.27494	1.20994
29948_at	OSGIN1	29948	oxidative stress induced growth inhibitor 1	0.0155518	0.237322	6.52112	6.27814	0.242977	1.18343
401261_at	LOC401261	401261	uncharacterized LOC401261	0.0155549	0.237322	5.37522	6.04823	-0.673009	0.627197
388882_at	FAM230I	388882	family with sequence similarity 230 member I	0.0155598	0.237322	3.63173	3.46767	0.164069	1.12044
407000_at	MIR218-1	407000	microRNA 218-1	0.0155716	0.237322	4.84723	5.86779	-1.02055	0.492928
9701_at	PPP6R2	9701	protein phosphatase 6 regulatory subunit 2	0.0155795	0.237322	7.08131	7.31439	-0.233083	0.850815
8995_at	TNFSF18	8995	TNF superfamily member 18	0.015583	0.237322	4.11368	3.47596	0.637717	1.55586
4215_at	MAP3K3	4215	mitogen-activated protein kinase kinase kinase 3	0.0156072	0.237322	6.44331	6.71692	-0.273602	0.827252
29901_at	SAC3D1	29901	SAC3 domain containing 1	0.015646	0.237322	6.47829	6.25766	0.220627	1.16524
2700_at	GJA3	2700	gap junction protein alpha 3	0.0156471	0.237322	5.21427	4.95605	0.25822	1.196
72_at	ACTG2	72	actin gamma 2, smooth muscle	0.0156688	0.237322	7.04343	5.85359	1.18984	2.28128
54556_at	ING3	54556	inhibitor of growth family member 3	0.0156754	0.237322	6.50063	6.7806	-0.279975	0.823605
107983998_at	LOC107983998	107983998	uncharacterized LOC107983998	0.0156833	0.237322	5.11702	5.91706	-0.800039	0.574334
22859_at	ADGRL1	22859	adhesion G protein-coupled receptor L1	0.0156869	0.237322	7.69745	7.98481	-0.287359	0.819401
51236_at	HGH1	51236	HGH1 homolog	0.0157055	0.237322	6.56176	6.33359	0.228178	1.17135
115111_at	SLC26A7	115111	solute carrier family 26 member 7	0.0157326	0.237322	5.8746	7.51546	-1.64085	0.320667
7349_at	UCN	7349	urocortin	0.0157339	0.237322	6.6216	6.41691	0.204694	1.15244
116541_at	MRPL54	116541	mitochondrial ribosomal protein L54	0.0157478	0.237322	5.67057	5.44637	0.2242	1.16813
64693_at	CTAGE1	64693	cutaneous T cell lymphoma-associated antigen 1	0.0157889	0.237322	3.35668	3.20058	0.156097	1.11427
57109_at	REXO4	57109	REX4 homolog, 3'-5' exonuclease	0.0157893	0.237322	4.70057	4.92477	-0.224201	0.856069
245806_at	VGLL2	245806	vestigial like family member 2	0.0157947	0.237322	3.88538	3.71297	0.172402	1.12693
157376_at	FER1L6-AS2	157376	FER1L6 antisense RNA 2	0.0157955	0.237322	3.91442	3.7309	0.183518	1.13565
401398_at	POT1-AS1	401398	POT1 antisense RNA 1	0.015799	0.237322	3.63354	3.39974	0.233792	1.17592
23221_at	RHOBTB2	23221	Rho related BTB domain containing 2	0.0158032	0.237322	8.21548	7.84273	0.372752	1.29482
400591_at	C17orf102	400591	chromosome 17 open reading frame 102	0.0158058	0.237322	4.0507	3.87989	0.170807	1.12569
57498_at	KIDINS220	57498	kinase D interacting substrate 220	0.0158176	0.237322	8.0359	8.29624	-0.26034	0.834891
59283_at	CACNG8	59283	calcium voltage-gated channel auxiliary subunit gamma 8	0.0158182	0.237322	6.80342	6.58407	0.219344	1.1642
399833_at	SPRNP1	399833	shadow of prion protein pseudogene 1	0.0158281	0.237322	6.74926	6.53158	0.217681	1.16286
120526_at	DNAJC24	120526	DnaJ heat shock protein family (Hsp40) member C24	0.0158315	0.237322	5.39288	5.63152	-0.238641	0.847544
131870_at	NUDT16	131870	nudix hydrolase 16	0.0158427	0.237322	7.1107	6.86458	0.246123	1.18602
388939_at	PCARE	388939	photoreceptor cilium actin regulator	0.0158453	0.237322	4.96539	4.81084	0.154545	1.11307
170959_at	ZNF431	170959	zinc finger protein 431	0.0158658	0.237322	7.25469	7.8231	-0.56841	0.67436
5179_at	PENK	5179	proenkephalin	0.0158678	0.237322	3.42832	3.21391	0.214406	1.16023
51019_at	WASHC3	51019	WASH complex subunit 3	0.0158901	0.237322	6.83273	7.09138	-0.258648	0.835871
5104_at	SERPINA5	5104	serpin family A member 5	0.0158914	0.237322	3.59563	3.43767	0.15796	1.11571
128876_at	FAM83C	128876	family with sequence similarity 83 member C	0.0158937	0.237322	4.4577	4.17194	0.285757	1.21905
346525_at	OR2A12	346525	olfactory receptor family 2 subfamily A member 12	0.0158942	0.237322	3.27488	3.0906	0.184274	1.13624
93550_at	ZFAND4	93550	zinc finger AN1-type containing 4	0.0159053	0.237322	5.97565	6.29239	-0.316737	0.802884
154288_at	KHDC3L	154288	KH domain containing 3 like, subcortical maternal complex member	0.0159389	0.237322	4.58069	4.41118	0.169511	1.12468
80320_at	SP6	80320	Sp6 transcription factor	0.0159483	0.237322	4.45943	4.17227	0.287165	1.22024
22925_at	PLA2R1	22925	phospholipase A2 receptor 1	0.0159577	0.237322	6.22718	7.25899	-1.03181	0.489098
100130070_at	RPS27P13	100130070	ribosomal protein S27 pseudogene 13	0.0159671	0.237322	5.64204	5.32212	0.319918	1.24826
30012_at	TLX3	30012	T cell leukemia homeobox 3	0.01597	0.237322	4.71155	4.42209	0.289456	1.22218
221002_at	RASGEF1A	221002	RasGEF domain family member 1A	0.0159835	0.237322	5.26539	5.6268	-0.361414	0.778402
284359_at	IZUMO1	284359	izumo sperm-egg fusion 1	0.0159845	0.237322	3.6152	3.46059	0.154605	1.11312
81490_at	PTDSS2	81490	phosphatidylserine synthase 2	0.0159848	0.237322	6.53435	6.74462	-0.210272	0.864374
23389_at	MED13L	23389	mediator complex subunit 13L	0.0160278	0.23779	8.86448	9.17493	-0.310444	0.806394
7027_at	TFDP1	7027	transcription factor Dp-1	0.016067	0.238201	8.49915	8.70834	-0.209186	0.865025
5979_at	RET	5979	ret proto-oncogene	0.0161213	0.238326	4.90591	4.49456	0.411342	1.32992
90826_at	PRMT9	90826	protein arginine methyltransferase 9	0.0161307	0.238326	6.20073	6.58339	-0.382658	0.767023
29089_at	UBE2T	29089	ubiquitin conjugating enzyme E2 T	0.0161379	0.238326	5.56511	5.29325	0.271862	1.20737
100130275_at	TFAP2A-AS1	100130275	TFAP2A antisense RNA 1	0.0161385	0.238326	4.35354	4.1055	0.248046	1.1876
9637_at	FEZ2	9637	fasciculation and elongation protein zeta 2	0.0161423	0.238326	7.85471	8.06553	-0.210823	0.864044
80308_at	FLAD1	80308	flavin adenine dinucleotide synthetase 1	0.0161445	0.238326	6.43371	6.20543	0.228282	1.17144
7748_at	ZNF195	7748	zinc finger protein 195	0.0161596	0.23838	7.06807	7.38383	-0.315758	0.803429
11211_at	FZD10	11211	frizzled class receptor 10	0.0162007	0.238727	5.3805	5.1669	0.213602	1.15958
388569_at	ZNF324B	388569	zinc finger protein 324B	0.0162062	0.238727	6.13716	5.94469	0.192463	1.14271
50809_at	HP1BP3	50809	heterochromatin protein 1 binding protein 3	0.016234	0.238967	9.36691	9.59573	-0.228815	0.853335
389435_at	RPL27AP6	389435	ribosomal protein L27a pseudogene 6	0.0162593	0.239004	7.55287	7.36097	0.191901	1.14227
100529239_at	RPS10-NUDT3	100529239	RPS10-NUDT3 readthrough	0.0162596	0.239004	7.83702	7.40827	0.428754	1.34607
136259_at	KLF14	136259	Kruppel like factor 14	0.0163127	0.23949	6.43657	6.25529	0.181281	1.13389
6367_at	CCL22	6367	C-C motif chemokine ligand 22	0.0163296	0.23949	7.3145	6.31402	1.00048	2.00067
65990_at	FAM173A	65990	family with sequence similarity 173 member A	0.0163357	0.23949	6.60737	6.33885	0.268515	1.20457
431707_at	LHX8	431707	LIM homeobox 8	0.0163389	0.23949	3.71123	3.52848	0.182747	1.13504
254048_at	UBN2	254048	ubinuclein 2	0.0163526	0.239522	7.51331	7.79638	-0.283071	0.82184
606553_at	C8orf49	606553	chromosome 8 open reading frame 49	0.0163836	0.239625	3.80304	3.59929	0.20375	1.15169
9796_at	PHYHIP	9796	phytanoyl-CoA 2-hydroxylase interacting protein	0.0163899	0.239625	5.80619	5.47521	0.330977	1.25787
1856_at	DVL2	1856	dishevelled segment polarity protein 2	0.0163999	0.239625	6.77614	6.55045	0.225685	1.16933
34_at	ACADM	34	acyl-CoA dehydrogenase medium chain	0.0164059	0.239625	7.92344	8.25852	-0.335084	0.792738
9965_at	FGF19	9965	fibroblast growth factor 19	0.0164351	0.239883	4.59928	4.37571	0.223578	1.16763
7802_at	DNALI1	7802	dynein axonemal light intermediate chain 1	0.016501	0.240092	6.0365	6.7531	-0.716598	0.608531
905_at	CCNT2	905	cyclin T2	0.016502	0.240092	7.66743	7.91373	-0.246305	0.843053
5289_at	PIK3C3	5289	phosphatidylinositol 3-kinase catalytic subunit type 3	0.0165163	0.240092	8.21315	8.44889	-0.235742	0.849248
1655_at	DDX5	1655	DEAD-box helicase 5	0.0165219	0.240092	10.0145	10.2398	-0.225226	0.855461
24149_at	ZNF318	24149	zinc finger protein 318	0.0165445	0.240092	7.14325	7.39322	-0.249969	0.840914
9755_at	TBKBP1	9755	TBK1 binding protein 1	0.0165485	0.240092	5.92814	5.72482	0.203316	1.15134
5711_at	PSMD5	5711	proteasome 26S subunit, non-ATPase 5	0.0165561	0.240092	7.11999	7.54672	-0.426738	0.743942
641457_at	CRIP1P4	641457	cysteine rich protein 1 pseudogene 4	0.01657	0.240092	6.81475	6.45494	0.359808	1.28326
340419_at	RSPO2	340419	R-spondin 2	0.0165702	0.240092	3.89828	3.64779	0.250492	1.18961
10141_at	LINC01587	10141	long intergenic non-protein coding RNA 1587	0.0165757	0.240092	4.41504	4.23094	0.184102	1.13611
5532_at	PPP3CB	5532	protein phosphatase 3 catalytic subunit beta	0.0165768	0.240092	7.68464	7.9911	-0.306454	0.808627
8547_at	FCN3	8547	ficolin 3	0.0166102	0.240258	5.82453	6.39758	-0.573048	0.672195
150572_at	SMYD1	150572	SET and MYND domain containing 1	0.0166138	0.240258	3.56388	3.38616	0.177727	1.1311
5626_at	PROP1	5626	PROP paired-like homeobox 1	0.0166232	0.240258	5.57632	5.37015	0.20617	1.15362
10172_at	ZNF256	10172	zinc finger protein 256	0.0166346	0.240258	5.49282	5.81489	-0.32207	0.799921
158399_at	ZNF483	158399	zinc finger protein 483	0.0166738	0.24053	6.35696	7.06457	-0.707607	0.612335
5599_at	MAPK8	5599	mitogen-activated protein kinase 8	0.0166824	0.24053	7.52575	7.92141	-0.395664	0.76014
7306_at	TYRP1	7306	tyrosinase related protein 1	0.0166883	0.24053	3.29465	3.07797	0.216672	1.16205
4363_at	ABCC1	4363	ATP binding cassette subfamily C member 1	0.0167026	0.240568	7.82754	8.16335	-0.335815	0.792336
58158_at	NEUROD4	58158	neuronal differentiation 4	0.0167345	0.240861	4.01949	3.85915	0.16034	1.11755
116441_at	TM4SF18	116441	transmembrane 4 L six family member 18	0.0167726	0.241242	6.07447	6.74202	-0.667555	0.629573
6430_at	SRSF5	6430	serine and arginine rich splicing factor 5	0.0167932	0.241311	9.65005	10.1641	-0.514081	0.700239
284451_at	ODF3L2	284451	outer dense fiber of sperm tails 3 like 2	0.0168108	0.241311	5.86969	5.64246	0.227232	1.17059
9501_at	RPH3AL	9501	rabphilin 3A like (without C2 domains)	0.0168124	0.241311	6.83055	6.56505	0.265502	1.20205
2844_at	GPR21	2844	G protein-coupled receptor 21	0.0168245	0.241318	6.16114	6.8633	-0.702155	0.614653
114926_at	SMIM19	114926	small integral membrane protein 19	0.0168613	0.241679	7.46305	7.74157	-0.278522	0.824435
2116_at	ETV2	2116	ETS variant 2	0.0168802	0.241783	5.03031	4.79785	0.23246	1.17484
56126_at	PCDHB10	56126	protocadherin beta 10	0.0169081	0.241935	4.08742	3.67276	0.414667	1.33299
816_at	CAMK2B	816	calcium/calmodulin dependent protein kinase II beta	0.0169337	0.241935	6.91227	7.59737	-0.685098	0.621963
54813_at	KLHL28	54813	kelch like family member 28	0.016977	0.241935	6.92198	7.14831	-0.226334	0.854804
375035_at	SFT2D2	375035	SFT2 domain containing 2	0.0169969	0.241935	8.55708	8.26159	0.295495	1.22731
340075_at	ARSI	340075	arylsulfatase family member I	0.0170014	0.241935	5.04429	4.7055	0.338799	1.2647
22827_at	PUF60	22827	poly(U) binding splicing factor 60	0.0170078	0.241935	7.58239	7.38696	0.195437	1.14507
6387_at	CXCL12	6387	C-X-C motif chemokine ligand 12	0.0170125	0.241935	6.98611	7.99744	-1.01133	0.496088
33_at	ACADL	33	acyl-CoA dehydrogenase long chain	0.0170571	0.241935	5.4738	6.534	-1.0602	0.479567
3226_at	HOXC10	3226	homeobox C10	0.0170625	0.241935	4.30581	4.0885	0.217309	1.16256
83795_at	KCNK16	83795	potassium two pore domain channel subfamily K member 16	0.0170632	0.241935	5.00506	4.81995	0.18511	1.1369
100271066_at	RPS15P2	100271066	ribosomal protein S15 pseudogene 2	0.0170634	0.241935	7.0841	6.63713	0.446973	1.36318
5420_at	PODXL	5420	podocalyxin like	0.0170639	0.241935	8.8073	9.38961	-0.582305	0.667896
3237_at	HOXD11	3237	homeobox D11	0.0170652	0.241935	4.42011	4.24566	0.174455	1.12854
254427_at	PROSER2	254427	proline and serine rich 2	0.0170772	0.241935	7.02288	6.71609	0.306788	1.23695
23116_at	TOGARAM1	23116	TOG array regulator of axonemal microtubules 1	0.0170997	0.241935	7.41881	7.68733	-0.268515	0.830173
63946_at	DMRTC2	63946	DMRT like family C2	0.0171109	0.241935	4.9262	4.71399	0.212211	1.15846
401551_at	WDR38	401551	WD repeat domain 38	0.0171388	0.241935	5.63283	5.40064	0.23219	1.17462
3443_at	IFNA6	3443	interferon alpha 6	0.0171531	0.241935	3.79679	3.58665	0.210143	1.1568
56751_at	BARHL1	56751	BarH like homeobox 1	0.0171586	0.241935	5.49301	5.27701	0.215996	1.16151
283455_at	KSR2	283455	kinase suppressor of ras 2	0.0171591	0.241935	6.29211	5.93273	0.35938	1.28287
7428_at	VHL	7428	von Hippel-Lindau tumor suppressor	0.0171593	0.241935	6.5083	6.70141	-0.193111	0.874718
65083_at	NOL6	65083	nucleolar protein 6	0.0171668	0.241935	6.61012	6.37035	0.239771	1.1808
260434_at	PYDC1	260434	pyrin domain containing 1	0.0171859	0.241935	4.0948	3.8041	0.290698	1.22323
2583_at	B4GALNT1	2583	beta-1,4-N-acetyl-galactosaminyltransferase 1	0.0171892	0.241935	5.45002	5.16881	0.281209	1.21521
345630_at	FBLL1	345630	fibrillarin like 1	0.0171907	0.241935	4.96792	4.73421	0.233713	1.17586
55812_at	SPATA7	55812	spermatogenesis associated 7	0.0171944	0.241935	5.403	5.73296	-0.329953	0.795562
8029_at	CUBN	8029	cubilin	0.0172477	0.24241	6.03088	6.64866	-0.61778	0.651673
3884_at	KRT33B	3884	keratin 33B	0.0172515	0.24241	4.7987	4.5499	0.248798	1.18822
55303_at	GIMAP4	55303	GTPase, IMAP family member 4	0.0172842	0.242557	4.92523	5.49095	-0.565724	0.675616
58531_at	PRM3	58531	protamine 3	0.0172939	0.242557	5.96838	5.72715	0.241231	1.182
254783_at	OR6C74	254783	olfactory receptor family 6 subfamily C member 74	0.0172971	0.242557	3.29772	3.12956	0.16816	1.12362
3299_at	HSF4	3299	heat shock transcription factor 4	0.0173628	0.243157	6.68772	6.36447	0.323249	1.25115
6511_at	SLC1A6	6511	solute carrier family 1 member 6	0.0173673	0.243157	4.23995	4.09217	0.147778	1.10786
64863_at	METTL4	64863	methyltransferase like 4	0.017375	0.243157	6.89738	7.1007	-0.20332	0.868549
4294_at	MAP3K10	4294	mitogen-activated protein kinase kinase kinase 10	0.0173962	0.243288	5.91837	5.75827	0.160102	1.11737
90637_at	ZFAND2A	90637	zinc finger AN1-type containing 2A	0.0174401	0.243603	7.50625	7.8223	-0.316053	0.803265
642658_at	SCX	642658	scleraxis bHLH transcription factor	0.0174422	0.243603	7.32963	6.94235	0.387279	1.30792
1616_at	DAXX	1616	death domain associated protein	0.0174739	0.243694	5.47242	5.22227	0.25015	1.18933
3042_at	HBM	3042	hemoglobin subunit mu	0.01749	0.243694	5.73079	5.49668	0.234112	1.17618
124538_at	OR4D2	124538	olfactory receptor family 4 subfamily D member 2	0.0175131	0.243694	3.57315	3.36381	0.209343	1.15616
10814_at	CPLX2	10814	complexin 2	0.0175456	0.243694	4.6313	4.42408	0.207222	1.15446
80164_at	PRR36	80164	proline rich 36	0.0175523	0.243694	6.95323	6.66638	0.286848	1.21997
79056_at	PRRG4	79056	proline rich and Gla domain 4	0.0175558	0.243694	6.81033	6.38729	0.423046	1.34076
10100_at	TSPAN2	10100	tetraspanin 2	0.0175652	0.243694	4.84899	4.4088	0.440187	1.35678
3093_at	UBE2K	3093	ubiquitin conjugating enzyme E2 K	0.0175688	0.243694	8.75637	8.9868	-0.23043	0.852381
432_at	ASGR1	432	asialoglycoprotein receptor 1	0.0175757	0.243694	4.63003	4.39122	0.238808	1.18002
56143_at	PCDHA5	56143	protocadherin alpha 5	0.0175815	0.243694	3.75019	3.42713	0.323051	1.25097
29882_at	ANAPC2	29882	anaphase promoting complex subunit 2	0.0175844	0.243694	6.29033	6.48791	-0.197589	0.872006
1062_at	CENPE	1062	centromere protein E	0.0176017	0.243694	3.58841	3.41682	0.171591	1.1263
9749_at	PHACTR2	9749	phosphatase and actin regulator 2	0.0176251	0.243694	7.50847	7.79762	-0.289147	0.818386
54825_at	CDHR2	54825	cadherin related family member 2	0.0176311	0.243694	4.37018	4.17425	0.195933	1.14546
57563_at	KLHL8	57563	kelch like family member 8	0.017653	0.243694	5.57032	5.95153	-0.381211	0.767793
8792_at	TNFRSF11A	8792	TNF receptor superfamily member 11a	0.0176563	0.243694	5.66083	5.46469	0.196141	1.14563
51073_at	MRPL4	51073	mitochondrial ribosomal protein L4	0.0176582	0.243694	6.9602	6.58341	0.376786	1.29845
80017_at	DGLUCY	80017	D-glutamate cyclase	0.0176716	0.243694	6.75685	7.06682	-0.309967	0.80666
8862_at	APLN	8862	apelin	0.0176721	0.243694	5.23659	4.94928	0.287305	1.22036
7410_at	VAV2	7410	vav guanine nucleotide exchange factor 2	0.0176901	0.243779	6.64839	6.95323	-0.304843	0.80953
112399_at	EGLN3	112399	egl-9 family hypoxia inducible factor 3	0.0177283	0.244144	6.84111	6.12585	0.715259	1.64178
121643_at	FOXN4	121643	forkhead box N4	0.0177759	0.244588	4.89632	4.70823	0.188099	1.13926
387978_at	LINC01551	387978	long intergenic non-protein coding RNA 1551	0.0177841	0.244588	3.95994	3.77356	0.186375	1.1379
94297_at	PPP1R11P1	94297	protein phosphatase 1 regulatory inhibitor subunit 11 pseudogene 1	0.0178224	0.244913	5.35357	5.05687	0.296703	1.22833
282808_at	RAB40AL	282808	RAB40A like	0.0178314	0.244913	4.78436	4.58912	0.19524	1.14491
554235_at	ASPDH	554235	aspartate dehydrogenase domain containing	0.0178582	0.245119	5.15528	4.9556	0.199679	1.14844
10660_at	LBX1	10660	ladybird homeobox 1	0.0178836	0.245305	5.41829	5.23019	0.188102	1.13926
56547_at	MMP26	56547	matrix metallopeptidase 26	0.0178971	0.245327	3.48823	3.30333	0.184894	1.13673
124590_at	USH1G	124590	USH1 protein network component sans	0.0179197	0.245475	5.21658	4.98023	0.236352	1.17801
51239_at	ANKRD39	51239	ankyrin repeat domain 39	0.0179354	0.245477	7.32724	7.04463	0.282616	1.2164
8837_at	CFLAR	8837	CASP8 and FADD like apoptosis regulator	0.0179553	0.245477	8.42706	8.78158	-0.354524	0.782128
2899_at	GRIK3	2899	glutamate ionotropic receptor kainate type subunit 3	0.0179554	0.245477	5.01632	4.72593	0.290389	1.22297
9491_at	PSMF1	9491	proteasome inhibitor subunit 1	0.0179948	0.245854	9.63759	9.36258	0.275011	1.21
1958_at	EGR1	1958	early growth response 1	0.018016	0.245981	10.624	11.197	-0.573047	0.672196
162466_at	PHOSPHO1	162466	phosphoethanolamine/phosphocholine phosphatase	0.0180313	0.246028	4.60955	4.35165	0.257898	1.19574
51104_at	ABHD17B	51104	abhydrolase domain containing 17B	0.0180583	0.246235	4.96514	5.20146	-0.236322	0.848907
56157_at	TEX13A	56157	testis expressed 13A	0.0181035	0.246689	4.03231	3.84179	0.190521	1.14118
9500_at	MAGED1	9500	MAGE family member D1	0.0181426	0.246895	9.70137	9.42218	0.279186	1.21351
8000_at	PSCA	8000	prostate stem cell antigen	0.0181531	0.246895	5.68438	5.4121	0.272282	1.20772
119749_at	OR4C46	119749	olfactory receptor family 4 subfamily C member 46	0.0181677	0.246895	3.60458	3.37735	0.227226	1.17058
10591_at	DNPH1	10591	2'-deoxynucleoside 5'-phosphate N-hydrolase 1	0.0181856	0.246895	8.41794	8.02957	0.388373	1.30892
26031_at	OSBPL3	26031	oxysterol binding protein like 3	0.018197	0.246895	7.11213	7.52002	-0.407887	0.753726
54822_at	TRPM7	54822	transient receptor potential cation channel subfamily M member 7	0.0182146	0.246895	7.6539	8.0143	-0.360402	0.778948
401010_at	NOC2LP2	401010	NOC2 like nucleolar associated transcriptional repressor pseudogene 2	0.0182483	0.246895	4.73286	4.5377	0.195165	1.14485
337974_at	KRTAP19-7	337974	keratin associated protein 19-7	0.0182722	0.246895	3.14099	3.00915	0.13184	1.09569
64129_at	TINAGL1	64129	tubulointerstitial nephritis antigen like 1	0.018282	0.246895	7.47353	7.97473	-0.501199	0.706519
6728_at	SRP19	6728	signal recognition particle 19	0.0182985	0.246895	7.74236	7.48443	0.257934	1.19576
132112_at	RTP1	132112	receptor transporter protein 1	0.0183334	0.246895	4.53839	4.33212	0.206271	1.1537
5583_at	PRKCH	5583	protein kinase C eta	0.0183407	0.246895	8.18372	8.5989	-0.415182	0.749925
2925_at	GRPR	2925	gastrin releasing peptide receptor	0.0183512	0.246895	3.75504	3.58076	0.174278	1.1284
57493_at	HEG1	57493	heart development protein with EGF like domains 1	0.0183639	0.246895	9.41943	10.126	-0.70658	0.612771
64781_at	CERK	64781	ceramide kinase	0.0183742	0.246895	7.46406	7.73775	-0.273693	0.827199
158358_at	KIAA2026	158358	KIAA2026	0.0183742	0.246895	9.47188	9.73308	-0.261203	0.834392
51052_at	PRLH	51052	prolactin releasing hormone	0.0183862	0.246895	6.69218	6.45304	0.23914	1.18029
92162_at	TMEM88	92162	transmembrane protein 88	0.0183944	0.246895	6.18171	6.73368	-0.551974	0.682086
83982_at	IFI27L2	83982	interferon alpha inducible protein 27 like 2	0.0183977	0.246895	7.95223	7.65292	0.299302	1.23055
284353_at	NKPD1	284353	NTPase KAP family P-loop domain containing 1	0.0184022	0.246895	5.95365	5.70698	0.24667	1.18647
10265_at	IRX5	10265	iroquois homeobox 5	0.0184088	0.246895	5.55484	5.36669	0.18815	1.1393
83595_at	SOX7	83595	SRY-box 7	0.0184096	0.246895	5.56775	5.30555	0.262206	1.19931
27301_at	APEX2	27301	apurinic/apyrimidinic endodeoxyribonuclease 2	0.0184234	0.246895	6.14344	5.95467	0.188761	1.13978
27324_at	TOX3	27324	TOX high mobility group box family member 3	0.0184267	0.246895	4.46195	4.29378	0.168165	1.12363
8239_at	USP9X	8239	ubiquitin specific peptidase 9 X-linked	0.0184396	0.246895	8.14564	8.54217	-0.396528	0.759684
286530_at	P2RY8	286530	P2Y receptor family member 8	0.0184441	0.246895	5.18956	5.9203	-0.730734	0.602597
10897_at	YIF1A	10897	Yip1 interacting factor homolog A, membrane trafficking protein	0.0184449	0.246895	7.84488	7.50049	0.34439	1.26961
3680_at	ITGA9	3680	integrin subunit alpha 9	0.0184522	0.246895	9.34495	10.0454	-0.700489	0.615364
341567_at	H1FNT	341567	H1 histone family member N, testis specific	0.0184698	0.246966	5.81226	5.60563	0.206623	1.15398
5757_at	PTMA	5757	prothymosin alpha	0.0184813	0.246966	5.71217	5.46635	0.245813	1.18576
51512_at	GTSE1	51512	G2 and S-phase expressed 1	0.0185261	0.247404	4.37148	4.20548	0.166003	1.12195
79102_at	RNF26	79102	ring finger protein 26	0.0185415	0.24745	8.02331	7.73879	0.284512	1.218
189_at	AGXT	189	alanine--glyoxylate and serine--pyruvate aminotransferase	0.0185679	0.247643	5.11839	4.86773	0.250661	1.18975
29935_at	RPA4	29935	replication protein A4	0.0185866	0.247734	3.79967	3.6312	0.168474	1.12387
9860_at	LRIG2	9860	leucine rich repeats and immunoglobulin like domains 2	0.0185998	0.247734	7.12598	7.44645	-0.320475	0.800806
23677_at	SH3BP4	23677	SH3 domain binding protein 4	0.0186105	0.247734	6.3421	6.0578	0.284293	1.21781
64795_at	RMND5A	64795	required for meiotic nuclear division 5 homolog A	0.0186331	0.247876	6.47587	6.88352	-0.407652	0.753849
5090_at	PBX3	5090	PBX homeobox 3	0.0186625	0.248033	8.73826	9.21332	-0.475058	0.719438
106479427_at	RN7SL563P	106479427	RNA, 7SL, cytoplasmic 563, pseudogene	0.0186689	0.248033	4.54942	4.29728	0.252138	1.19097
153328_at	SLC25A48	153328	solute carrier family 25 member 48	0.0186856	0.248096	5.03865	4.83459	0.204053	1.15193
79981_at	FRMD1	79981	FERM domain containing 1	0.0187107	0.24827	4.3377	4.18415	0.153546	1.1123
79864_at	JHY	79864	junctional cadherin complex regulator	0.0187311	0.248382	6.0727	6.30939	-0.236686	0.848693
79064_at	TMEM223	79064	transmembrane protein 223	0.0187523	0.248414	8.29531	7.97132	0.323992	1.25179
7851_at	MALL	7851	mal, T cell differentiation protein like	0.0187765	0.248414	7.09661	6.69713	0.399486	1.31904
83743_at	GRWD1	83743	glutamate rich WD repeat containing 1	0.0187966	0.248414	7.17431	6.99539	0.178913	1.13203
8945_at	BTRC	8945	beta-transducin repeat containing E3 ubiquitin protein ligase	0.0188177	0.248414	6.89631	7.24578	-0.349473	0.784871
5028_at	P2RY1	5028	purinergic receptor P2Y1	0.0188381	0.248414	4.49429	4.30482	0.189475	1.14035
55028_at	C17orf80	55028	chromosome 17 open reading frame 80	0.018858	0.248414	6.02101	6.264	-0.242989	0.844993
10899_at	JTB	10899	jumping translocation breakpoint	0.0188589	0.248414	8.90116	8.65019	0.250971	1.19001
84529_at	C15orf41	84529	chromosome 15 open reading frame 41	0.0188648	0.248414	6.96569	6.76768	0.198007	1.14711
55714_at	TENM3	55714	teneurin transmembrane protein 3	0.0188887	0.248414	7.81584	7.29129	0.524552	1.43849
10505_at	SEMA4F	10505	ssemaphorin 4F	0.0188901	0.248414	5.99835	5.81974	0.178604	1.13179
55151_at	TMEM38B	55151	transmembrane protein 38B	0.018893	0.248414	5.46469	6.00294	-0.538247	0.688607
58515_at	SELENOK	58515	selenoprotein K	0.0188998	0.248414	8.44967	8.71915	-0.269484	0.829616
347734_at	SLC35B2	347734	solute carrier family 35 member B2	0.018907	0.248414	7.68795	7.34435	0.343592	1.26891
80183_at	RUBCNL	80183	rubicon like autophagy enhancer	0.0189212	0.248414	5.03759	5.66752	-0.629933	0.646206
84134_at	TOMM40L	84134	translocase of outer mitochondrial membrane 40 like	0.0189229	0.248414	5.9103	5.55248	0.357816	1.28148
22849_at	CPEB3	22849	cytoplasmic polyadenylation element binding protein 3	0.0189253	0.248414	5.9326	6.35362	-0.42102	0.746896
23264_at	ZC3H7B	23264	zinc finger CCCH-type containing 7B	0.0189781	0.248767	7.90469	8.19106	-0.286378	0.819958
57213_at	SPRYD7	57213	SPRY domain containing 7	0.0189932	0.248767	6.8476	6.60734	0.240261	1.18121
346606_at	MOGAT3	346606	monoacylglycerol O-acyltransferase 3	0.0189994	0.248767	4.41041	4.21704	0.193378	1.14344
1301_at	COL11A1	1301	collagen type XI alpha 1 chain	0.0190002	0.248767	5.05768	4.45817	0.599511	1.5152
53345_at	TM6SF2	53345	transmembrane 6 superfamily member 2	0.0190489	0.249131	5.34852	5.14037	0.208153	1.15521
7328_at	UBE2H	7328	ubiquitin conjugating enzyme E2 H	0.0190521	0.249131	8.71602	8.93165	-0.215624	0.861174
100130109_at	SNRPEP4	100130109	small nuclear ribonucleoprotein polypeptide E pseudogene 4	0.0190842	0.249186	5.92781	5.69304	0.234775	1.17672
55335_at	NIPSNAP3B	55335	nipsnap homolog 3B	0.0191147	0.249186	4.76605	5.22437	-0.458326	0.72783
23434_at	LINC01565	23434	long intergenic non-protein coding RNA 1565	0.0191271	0.249186	5.09829	4.89145	0.206845	1.15416
51629_at	SLC25A39	51629	solute carrier family 25 member 39	0.0191617	0.249186	8.79805	8.47919	0.318859	1.24734
79590_at	MRPL24	79590	mitochondrial ribosomal protein L24	0.0191628	0.249186	7.05277	6.72497	0.327806	1.2551
389763_at	SPATA31D1	389763	SPATA31 subfamily D member 1	0.0191695	0.249186	3.47804	3.31343	0.164616	1.12087
84261_at	FBXW9	84261	F-box and WD repeat domain containing 9	0.0191706	0.249186	6.2817	6.08387	0.197833	1.14697
4151_at	MB	4151	myoglobin	0.0191959	0.249186	4.82852	4.10003	0.728486	1.6569
200504_at	GKN2	200504	gastrokine 2	0.0192256	0.249186	3.18898	2.99845	0.190527	1.14118
7551_at	ZNF3	7551	zinc finger protein 3	0.0192294	0.249186	6.94564	7.19487	-0.249232	0.841344
901_at	CCNG2	901	cyclin G2	0.0192342	0.249186	8.82487	9.04596	-0.221096	0.857914
6944_at	VPS72	6944	vacuolar protein sorting 72 homolog	0.0192531	0.249186	8.35828	8.08436	0.27392	1.20909
10741_at	RBBP9	10741	RB binding protein 9, serine hydrolase	0.0192542	0.249186	7.95896	7.50834	0.450614	1.36662
7850_at	IL1R2	7850	interleukin 1 receptor type 2	0.0192572	0.249186	4.69961	4.19234	0.507269	1.42136
2191_at	FAP	2191	fibroblast activation protein alpha	0.019261	0.249186	6.92461	5.568	1.35662	2.56084
7073_at	TIAL1	7073	TIA1 cytotoxic granule associated RNA binding protein like 1	0.0192723	0.249186	7.34916	7.58598	-0.236819	0.848614
3507_at	IGHM	3507	immunoglobulin heavy constant mu	0.0192734	0.249186	7.17753	9.21991	-2.04238	0.242763
285053_at	RPL18AP6	285053	ribosomal protein L18a pseudogene 6	0.0192776	0.249186	8.22716	7.83417	0.392989	1.31311
56992_at	KIF15	56992	kinesin family member 15	0.0192847	0.249186	3.50237	3.33371	0.168661	1.12401
284424_at	MIR7-3HG	284424	MIR7-3 host gene	0.0192997	0.249224	4.16288	3.9377	0.225177	1.16892
85291_at	KRTAP4-2	85291	keratin associated protein 4-2	0.0193124	0.249234	7.50268	7.24933	0.253343	1.19197
3169_at	FOXA1	3169	forkhead box A1	0.01933	0.249306	5.29906	5.07688	0.222175	1.16649
4534_at	MTM1	4534	myotubularin 1	0.0193838	0.249843	6.5783	6.85833	-0.280028	0.823575
6282_at	S100A11	6282	S100 calcium binding protein A11	0.0194012	0.249913	11.4247	11.0392	0.385537	1.30635
90050_at	FAM181A	90050	family with sequence similarity 181 member A	0.0194303	0.250099	5.09968	4.89726	0.202423	1.15063
344405_at	PRORSD1P	344405	prolyl-tRNA synthetase associated domain containing 1, pseudogene	0.0194405	0.250099	5.44001	5.2402	0.199804	1.14854
7139_at	TNNT2	7139	troponin T2, cardiac type	0.0194519	0.250099	4.64601	4.46378	0.182237	1.13464
219938_at	SPATA19	219938	spermatogenesis associated 19	0.0195054	0.250529	3.65305	3.51073	0.142324	1.10368
55827_at	DCAF6	55827	DDB1 and CUL4 associated factor 6	0.0195196	0.250529	8.55773	8.35021	0.207526	1.15471
401565_at	FAM166A	401565	family with sequence similarity 166 member A	0.0195216	0.250529	4.48654	4.2502	0.23634	1.178
143941_at	TTC36	143941	tetratricopeptide repeat domain 36	0.0195476	0.250708	6.12105	5.80897	0.312075	1.24149
8470_at	SORBS2	8470	sorbin and SH3 domain containing 2	0.0195659	0.250735	6.97738	7.67464	-0.697262	0.616742
53820_at	RIPPLY3	53820	ripply transcriptional repressor 3	0.0195846	0.250735	5.61793	5.37756	0.240371	1.1813
102724237_at	LOC102724237	102724237	putative uncharacterized protein UNQ6494/PRO21346	0.0196058	0.250735	3.75825	3.53243	0.225821	1.16944
1750_at	DLX6	1750	distal-less homeobox 6	0.0196352	0.250735	5.71761	5.54197	0.175637	1.12946
55143_at	CDCA8	55143	cell division cycle associated 8	0.0196433	0.250735	4.64815	4.43821	0.209936	1.15664
55205_at	ZNF532	55205	zinc finger protein 532	0.0196609	0.250735	8.81933	9.13126	-0.311925	0.805566
1144_at	CHRND	1144	cholinergic receptor nicotinic delta subunit	0.0196685	0.250735	4.69712	4.50334	0.193776	1.14375
23558_at	WBP2	23558	WW domain binding protein 2	0.0196816	0.250735	9.12993	8.749	0.380926	1.30218
84304_at	NUDT22	84304	nudix hydrolase 22	0.019682	0.250735	7.06334	6.86265	0.200694	1.14925
5050_at	PAFAH1B3	5050	platelet activating factor acetylhydrolase 1b catalytic subunit 3	0.0196856	0.250735	7.93993	7.44845	0.491477	1.40588
6503_at	SLA	6503	Src like adaptor	0.0196909	0.250735	6.02228	6.54223	-0.519953	0.697394
23783_at	ANKRD62P1-PARP4P3	23783	ANKRD62P1-PARP4P3 readthrough, transcribed pseudogene	0.0197065	0.250735	3.95389	3.40609	0.547798	1.46185
55024_at	BANK1	55024	B cell scaffold protein with ankyrin repeats 1	0.019707	0.250735	5.38665	6.15967	-0.773021	0.585191
55671_at	PPP4R3A	55671	protein phosphatase 4 regulatory subunit 3A	0.0197526	0.250744	6.89163	7.08328	-0.191647	0.875605
253980_at	KCTD13	253980	potassium channel tetramerization domain containing 13	0.0197713	0.250744	7.36866	7.17441	0.194254	1.14413
58485_at	TRAPPC1	58485	trafficking protein particle complex 1	0.0197863	0.250744	9.35936	9.03392	0.325434	1.25304
23032_at	USP33	23032	ubiquitin specific peptidase 33	0.0197866	0.250744	6.21257	6.48587	-0.273298	0.827426
8626_at	TP63	8626	tumor protein p63	0.0197912	0.250744	5.72675	5.01861	0.708131	1.63369
5913_at	RAPSN	5913	receptor associated protein of the synapse	0.0197923	0.250744	5.21179	5.00347	0.208317	1.15534
57101_at	ANO2	57101	anoctamin 2	0.0197985	0.250744	4.42312	4.7394	-0.316281	0.803138
729974_at	RFPL4AL1	729974	ret finger protein like 4A like 1	0.0198306	0.250744	3.4936	3.07683	0.416772	1.33494
8737_at	RIPK1	8737	receptor interacting serine/threonine kinase 1	0.0198355	0.250744	6.98141	7.27714	-0.295735	0.814657
154865_at	IQUB	154865	IQ motif and ubiquitin domain containing	0.0198396	0.250744	3.99177	4.76599	-0.774221	0.584704
8900_at	CCNA1	8900	cyclin A1	0.0198419	0.250744	5.75135	5.27493	0.476423	1.39129
5315_at	PKM	5315	pyruvate kinase M1/2	0.0198693	0.250744	10.6341	10.3684	0.265687	1.20221
8227_at	AKAP17A	8227	A-kinase anchoring protein 17A	0.0198761	0.250744	6.27964	6.54372	-0.264085	0.832727
93010_at	B3GNT7	93010	UDP-GlcNAc:betaGal beta-1,3-N-acetylglucosaminyltransferase 7	0.0198894	0.250744	6.19488	5.82394	0.370948	1.2932
4774_at	NFIA	4774	nuclear factor I A	0.0198963	0.250744	8.95556	9.59935	-0.64379	0.640029
3612_at	IMPA1	3612	inositol monophosphatase 1	0.0199013	0.250744	6.79383	7.03543	-0.241602	0.845806
55187_at	VPS13D	55187	vacuolar protein sorting 13 homolog D	0.0199328	0.250988	8.11666	8.48983	-0.373167	0.772086
375341_at	C3orf62	375341	chromosome 3 open reading frame 62	0.0199491	0.251042	5.92608	6.18124	-0.255163	0.837892
23361_at	ZNF629	23361	zinc finger protein 629	0.0199716	0.251172	5.73116	5.49712	0.234046	1.17613
26061_at	HACL1	26061	2-hydroxyacyl-CoA lyase 1	0.0200162	0.251492	6.79495	7.03024	-0.235288	0.849516
3983_at	ABLIM1	3983	actin binding LIM protein 1	0.0200213	0.251492	8.78857	9.17187	-0.383305	0.766679
79641_at	ROGDI	79641	rogdi atypical leucine zipper	0.020052	0.251725	7.11349	6.85456	0.258931	1.19659
29919_at	RMC1	29919	regulator of MON1-CCZ1	0.0200754	0.251859	7.54807	7.75873	-0.210657	0.864144
[truncated: 19,074 more rows]

[truncated: 2 more sheets: RAS(+) vs BRAF(+)TERTp(-) PTC, RAS(+) vs NM-PTC]
