# Supplementary material for: TERT Promoter Mutations and Their Impact on Gene Expression Profile in Papillary Thyroid Carcinoma
Source: Cancers (Basel). 2020 Jun 17;12(6):1597. doi: 10.3390/cancers12061597 (PMC7352936; doi:10.3390/cancers12061597)
Supplement: Supplementary file 1 [file cancers-12-01597-s001.zip › Table S2.xlsx]

## Sheet: Supplementary Table 2
Supplementary Table 2. The list of KRAS, NRAS, HRAS and BRAF mutations detectable by the Thyroid Cancer Mutation Analysis Kit (THDNA-RT64; EntroGen)
Gene	Type of mutation	Nucleotide nomenclature	Protein nomenclature
BRAF	V600E	c.1799T>A	p.Val600Glu
KRAS	G12C	c.34G>T	p.Gly12Cys
	G12R	c.34G>C	p.Gly12Arg
	G12S	c.34G>A	p.Gly12Ser
	G12A	c.35G>C	p.Gly12Ala
	G12D	c.35G>A	p.Gly12Asp
	G12V	c.35G>T	p.Gly12Val
	G13D	c.38G>A	p.Gly13Asp
NRAS	Q61K	c.181C>A	p.Gln61Lys
	Q61R	c.182A>G	p.Gln61Arg
	Q61L	c.182A>T	p.Gln61Leu
	Q61H	c.183A>C	p.Gln61His
	Q61H	c.183A>T	p.Gln61His
HRAS	G12V	c.35G>T	p.Gly12Val
	G13R	c.37G>C	p.Gly13Arg
	Q61R	c.182A>G	p.Gln61Arg
